# Supplementary material for: A systematic review of ethical considerations of large language models in healthcare and medicine
Source: Front Digit Health. 2025 Sep 11;7:1653631. doi: 10.3389/fdgth.2025.1653631 (PMC12460403; doi:10.3389/fdgth.2025.1653631)
Supplement: Supplementary file 1 [file Table1.xlsx]

## Sheet: RSA
	Study	FA	Y	D	NPR	P/B	SLR	RSA	SO	ECD	ER&F	EP	SR	FD	Main Contributions	Advantages	Weaknesses	SUMMARY
A systematic review of large language model (LLM) evaluations in clinical medicine	\citep{Shool2025}	Clinical Medicine	2019 -2025	5	761	--	**	--	**	[28] Ethical risks; Bias; Data security; Erosion of human expertise; Reduced interpersonal interactions; Misuse risks	*	--	**	**	Systematically reviews 761 studies evaluating LLM performance in clinical medicine, highlighting evaluation parameters, trends, limitations, and ethical concerns.	Offers extensive quantitative analysis of 761 studies to systematically identify evaluation parameters, dominant LLM models, and clinical specialty coverage.	Reveals evaluation inconsistencies, biases, and underrepresentation of medical-domain LLMs, highlighting limited ethical analysis and lack of standardization.	This systematic review analyzes 761 studies evaluating LLM performance in clinical medicine, highlighting diverse evaluation parameters and dominant model usage while revealing variability, bias, and underrepresentation of medical-specific LLMs, emphasizing the need for standardization and deeper ethical insights.	-
https://link.springer.com/article/10.1007/s10916-024-02134-3	\citep{Levkovich2024}	Suicide Risk	2018-2024	7	29	--	**	--	**	[29] General	--	--	*	*	Comprehensively reviews 29 studies (2018–2024) on LLMs for suicide prevention, detection, and risk assessment, highlighting performance and ethical gaps.	Aggregates diverse study results, offering quantitative insights on LLM efficacy in suicide-related tasks with extensive data sources.	Identifies heterogeneity in evaluation methods, limited ethical discussion, and potential biases in LLM applications for suicide detection.	This systematic review analyzes 29 studies (2020–2024) on LLM applications in suicide prevention, detection, and risk assessment, offering robust quantitative insights from diverse data sources while revealing evaluation inconsistencies, limited ethical focus, and potential biases that warrant further research.	-
https://link.springer.com/article/10.1186/s12939-025-02419-0	\citep{Omar2025}	Demographic Disparities	2018-2024	5	24	**	**	*	**	[30] Gender bias, Racial/Ethnic bias, Age bias, Disability bias, Socioeconomic bias, Sexual orientation bias	--	--	*	*	The study systematically synthesizes evidence of demographic biases in medical LLMs, detailing bias types, measurement methods, and mitigation approaches.	It thoroughly reviews diverse studies on demographic bias in medical LLMs, providing quantitative insights and suggesting promising mitigation strategies.	Limited analysis of non-binary identities, potential publication bias, and insufficient examination of ethical regulations in LLM applications	This systematic review synthesizes evidence on demographic biases in medical LLMs—detailing bias types, measurement, and mitigation strategies. It offers strong quantitative insights and gap identification, yet is limited by minimal focus on non-binary identities and ethical regulation aspects	-
https://link.springer.com/article/10.1038/s41746-024-01196-4	\citep{Schwabe2024}	Data Quality	1993–2024	3	120	*	**	*	**	[31] Bias, Unfairness	*	--	**	*	Proposes the METRIC‐framework—a systematic, multi‐dimensional data quality framework for evaluating medical training datasets to enhance trustworthy AI	Offers a comprehensive synthesis of 120 studies with detailed categorization of 15 awareness dimensions to enable systematic data quality assessment.	Lacks explicit measurement guidelines and deep ethical policy discussion, scarcely covers large language models, noting a brief mention of ChatGPT	Integrating findings from 120 studies, the paper proposes the METRIC‐framework—a comprehensive, multi‐dimensional approach for assessing data quality in medical AI. Its robust synthesis supports regulatory evaluation, yet it lacks explicit measurement guidelines and a detailed discussion on ethical policies.	-
https://dl.acm.org/doi/10.1145/3712001	\citep{Das2024}	Security & Privacy	--	--	--	**	--	*	**	[32] Privacy Leakage, Data Poisoning Attacks, Jailbreaking Attacks	--	--	*	**	Presents a comprehensive survey of LLM security and privacy challenges, detailing vulnerabilities, attacks, defense strategies, and future research directions.	Provides diverse insights on LLM vulnerabilities, offering a detailed synthesis of privacy and security challenges alongside potential defense mechanisms.	Lacks detailed methodology for literature selection and minimally covers healthcare, focusing mainly on general LLM security and privacy challenges.	This survey comprehensively reviews LLM security and privacy challenges by detailing vulnerabilities, attacks, and defense strategies while offering valuable insights. However, it lacks a rigorous literature methodology and insufficiently addresses healthcare-specific issues.	-
https://dl.acm.org/doi/10.1145/3641289	\citep{Chang2024}	LLM Evaluation	2020-2023	--	--	**	--	*	**	[33] Toxicity; Social Biases; Moral Biases	--	--	**	**	Provides a comprehensive survey of LLM evaluation methods across what, where, and how dimensions—including ethics and medical usage.	Offers an extensive taxonomy and synthesis of evaluation tasks, benchmarks, and protocols, yielding valuable insights into LLM performance and risks.	Limited explicit focus on healthcare—with only slight discussion of medical usage—and lacks a systematic literature methodology.	This survey provides a comprehensive review of LLM evaluation across tasks, benchmarks, and protocols—including ethics. It offers extensive taxonomy and insightful synthesis yet lacks explicit healthcare focus and systematic literature methodology, limiting its applicability for healthcare-specific ethical analysis.	-
https://pubmed.ncbi.nlm.nih.gov/38658283/	\citep{Ong2024}	Ethical & Regulatory	2020-2023	2	58	*	*	--	*	[34] Data privacy and rights of use, Data provenance, Intellectual property contamination	*	--	*	**	Presents a comprehensive viewpoint detailing ethical and regulatory challenges of LLMs in medicine, advocating robust frameworks for responsible integration	Highlights distinct ethical and regulatory challenges specific to LLMs in medicine, offering actionable insights and advocating tailored, pragmatic approaches.	Being a viewpoint rather than a systematic review, it offers limited empirical analysis and only minimal, non‐explicit coverage of healthcare-specific concerns	This viewpoint presents a comprehensive discussion of ethical and regulatory challenges in LLMs for medicine, advocating robust frameworks and mitigation strategies. It offers actionable insights yet is limited by its format, providing minimal empirical analysis and only a slight focus on healthcare-specific issues."	-
https://diagnosticpathology.biomedcentral.com/articles/10.1186/s13000-024-01464-7	\citep{Ullah2024}	Diagnostic Challenges	2020-2023	5	7	*	--	**	**	[35] Patient privacy; Data security; Responsible AI use	*	--	**	**	Compiles a scoping review that identifies key technical, ethical, and regulatory challenges for implementing LLMs in digital pathology	Provides a structured synthesis of diverse challenges—including ethical issues and regulatory concerns—with clear comparative analysis of previous reviews.	Limited explicit coverage of broader healthcare ethics; primarily focuses on diagnostic medicine and digital pathology, minimally addressing general healthcare concerns.	Scoping review critically analyzes technical, ethical, and regulatory challenges of LLMs like ChatGPT in digital pathology-based diagnostic medicine. It offers a structured synthesis and comparative analysis but is limited by its narrow healthcare focus and minimal exploration of broader ethical policies	-
https://www.sciencedirect.com/science/article/pii/S2589004224005558	\citep{Lyu2024}	Model Interpretability	2015–2022	5	--	--	--	*	**	[36] Accountability; Transparency	--	--	**	*	Maps and synthesizes existing studies on biomedical language model interpretability, highlighting technical challenges and research gaps.	Provides a comprehensive overview and structured taxonomy of biomedical language models with emphasis on interpretability challenges.	Lacks explicit discussion of broader ethical considerations and healthcare-specific ethical challenges, focusing mainly on technical interpretability.	This scoping review maps and synthesizes literature on biomedical language model interpretability, offering a comprehensive taxonomy and future research directions. However, it provides only limited explicit discussion on ethical aspects and healthcare-specific ethical challenges, focusing predominantly on technical issues.	-
https://academic.oup.com/jamia/article/31/9/2125/7618853	\citep{Pool2024}	Telehealth Ethics	2023	6	20	*	*	*	**	[37] Privacy; Security; Accountability; Transparency; Explainability; Human agency; Contestability	**	--	**	**	Presents a scoping review mapping the responsible use of LLMs in telehealth, synthesizing ethical challenges and identifying future research directions. Source: Abstract and Conclusion	Delivers a synthesis via a concept matrix from EU and Australian ethics guidelines, offering insights into responsible AI in telehealth.	Transparency and contestability receive minimal focus; as a scoping review, it yields limited empirical depth and neglects broader healthcare ethics	This scoping review systematically maps the responsible use of LLMs in telehealth, synthesizing ethical challenges via a concept matrix. It provides valuable insights using EU and Australian guidelines but suffers from limited empirical depth and coverage of broader healthcare ethics.	-
https://www.medrxiv.org/content/10.1101/2024.04.26.24306390v1	\citep{Wang2024}	Conversational LLMs	2022-2023	3	65	*	**	*	**	[38] Reliability; Bias; Privacy; Public Acceptability	--	--	**	**	Synthesizes 65 studies on conversational LLM applications and ethical concerns in healthcare, categorizing use cases and challenges while proposing future research.	Provides a comprehensive, systematic synthesis with quantitative classification and detailed categorization of LLM applications and ethical challenges in healthcare.	Predominantly focuses on ChatGPT with variable study quality, offering limited exploration of complex ethical issues across broader healthcare contexts	This systematic review synthesizes 65 studies on conversational LLMs in healthcare, categorizing applications and ethical concerns—including reliability, bias, privacy, and public acceptability. It delivers comprehensive quantitative insights but is limited by a predominant focus on ChatGPT and variable study quality.	-
https://journals.sagepub.com/doi/10.1177/21501319241312571	\citep{Qin2025}	Primary Care LLMs	--	--	--	**	--	--	--	[39] Transparency; Outcomes Misrepresentation; Privacy Concerns; Social Biases	**	--	**	**	Provides a narrative review of LLM applications in PHC, highlighting opportunities, pragmatic obstacles, and the need for robust ethical–legal frameworks	Offers a comprehensive synthesis of potential LLM applications and challenges in PHC with practical insights for future ethical and regulatory development.	Lacks systematic methodology, quantitative analysis, and detailed comparative evaluation of ethical challenges across diverse health care contexts	This narrative review examines LLM applications in primary health care, detailing opportunities and ethical challenges—including transparency, privacy, and biases—and recommends robust ethical–legal frameworks. It offers valuable insights yet lacks systematic methodology and quantitative comparative analysis.	-
https://www.mdpi.com/2227-9032/12/8/825	\citep{Pressman2024}	Surgical Ethics	2023	5	53	**	**	*	**	[40] Accuracy; Bias; Patient confidentiality (privacy, security); Responsibility and liability; Supervision/human oversight; Fabricated content (“hallucinations”); Authorship; Plagiarism; Obsolescence/outdated content; Transparency; Inequity and healthcare disparities; Reliability; Replacement/substitution of physicians; Patient trust and patient-physician relationship; Informed consent	*	--	**	**	Systematically reviews 53 surgical studies to identify and synthesize ethical concerns and representation of core principles in LLM use.	Provides comprehensive quantitative synthesis and frequency analysis of ethical concerns, clarifying LLM ethical implications in diverse surgical specialties	Limited to 2023 publications with potential variability in study quality and insufficient exploration of non-surgical ethical policy implications.	This systematic review synthesizes 53 surgical studies from 2023, mapping key ethical concerns—such as accuracy, bias, and transparency—in LLM use. It offers comprehensive quantitative insights yet is limited by its narrow publication window and variable study quality, constraining broader policy implications	-
http://nature.com/articles/s41746-024-01157-x	\citep{Haltaufderheide2024}	LLM Ethics	2023	6	53	*	**	*	**	[41] Fairness; Bias; Non-maleficence; Transparency; Privacy	*	--	**	**	Systematically reviews 53 studies to map ethical challenges—including fairness, bias, non‑maleficence, transparency, and privacy—in healthcare LLM use.	Provides robust meta-aggregative synthesis with detailed comparative tables, offering structured, quantitative insights into ethical issues of LLM applications in healthcare	Limited by reliance solely on 2023 publications and preprint sources, potentially reducing geographic diversity and broader generalizability	This systematic review synthesizes 53 studies on ChatGPT and LLMs in healthcare, mapping ethical challenges such as fairness, bias, non‑maleficence, transparency, and privacy. While offering robust quantitative insights via detailed comparisons, its reliance on 2023 data and preprints limits overall generalizability.	-
	Current Study	Healthacare & Medicine	**	**	27	**	**	**	**	**			**	**	**	**	**	**
	SCALE: -1=No, 0=PARTIALLY, 1=YES, FA=Focus Area, Y=Year, D=Databases, NPR=Number of Papers Reviewed, P/B=Preliminary/Background, SLR=Systematic Literature Review, RSA=Related Survey Analysis, SO=Survey Objectives, ECD=Ethical Challenges Discussed, ER&F=Ethical Regulation & Frameworks, EP=Ethical Policies, SR=Siginificant Results, FD=Future Directions

## Sheet: Search String
	Database	URL	Search String	Open Access (2017-2025)
				Retrieved (R)	Identified (I)	Screened	Pass E&QA	Included
	ACM	https://dl.acm.org/action/doSearch?fillQuickSearch=false&target=advanced&ContentItemType=research-article&expand=dl&AfterMonth=1&AfterYear=2017&BeforeMonth=5&BeforeYear=2025&AllField=Abstract%3A%28%28%22large+language+model*%22+OR+%22language+model*%22+OR+%22llm*%22+OR+%22GPT*%22+OR+chatbot*+OR+BERT*+OR+Claude*+OR+PaLM*+OR+LLaMA*+OR+Chinchilla*+OR+GLaM*+OR+Qwen*+OR+DeepSeek*%29+AND+%28health*+OR+…	("large language model*" OR "language model*" OR "llm*" OR "GPT*" OR chatbot* OR BERT* OR Claude* OR PaLM* OR LLaMA* OR Chinchilla* OR GLaM* OR Qwen* OR DeepSeek*) AND (health* OR medical OR clinical OR doctor OR physician OR hospital OR patient) AND (ethic* OR bias* OR fairness OR privacy OR explainability OR interpretability OR accountability OR governance OR trust*)	112	61	22	16	16
	Springerlink	https://link.springer.com/search?new-search=true&query=Title%3A%28%22large+language+model*%22+OR+%22language+model*%22+OR+%22llm*%22+OR+%22GPT*%22+OR+chatbot*+OR+BERT*+OR+Claude*+OR+PaLM*+OR+LLaMA*+OR+Chinchilla*+OR+GLaM*+OR+Qwen*+OR+DeepSeek*%29+AND+Title%3A%28health*+OR+medical+OR+clinical+OR+doctor+OR+physician+OR+hospital+OR+patient%29+AND+Abstract%3A%28ethic*+OR+bias*+OR+fairness+OR+privacy+…	Title:("large language model*" OR "language model*" OR "llm*" OR "GPT*" OR chatbot* OR BERT* OR Claude* OR PaLM* OR LLaMA* OR Chinchilla* OR GLaM* OR Qwen* OR DeepSeek*) AND Title:(health* OR medical OR clinical OR doctor OR physician OR hospital OR patient) AND Abstract:(ethic* OR bias* OR fairness OR privacy OR explainability OR interpretability OR accountability OR governance OR trust*)	165	54	7	2	2
	World Scientific	https://www.worldscientific.com/action/doSearch?AllField=Title%3A%28%22large+language+model*%22+OR+%22language+model*%22+OR+%22llm*%22+OR+%22GPT*%22+OR+chatbot*+OR+BERT*+OR+Claude*+OR+PaLM*+OR+LLaMA*+OR+Chinchilla*+OR+GLaM*+OR+Qwen*+OR+DeepSeek*%29+AND+Abstract%3A%28health*+OR+medical+OR+clinical+OR+doctor+OR+physician+OR+hospital+OR+patient%29+AND+Abstract%3A%28ethic*+OR+bias*+OR+fairness+OR+pri…	Title:("large language model*" OR "language model*" OR "llm*" OR "GPT*" OR chatbot* OR BERT* OR Claude* OR PaLM* OR LLaMA* OR Chinchilla* OR GLaM* OR Qwen* OR DeepSeek*) AND Abstract:(health* OR medical OR clinical OR doctor OR physician OR hospital OR patient) AND Abstract:(ethic* OR bias* OR fairness OR privacy OR explainability OR interpretability OR accountability OR governance OR trust*)	1	1	0	0	0
	Wiley Online Library	https://onlinelibrary.wiley.com/action/doSearch?AfterMonth=1&AfterYear=2017&BeforeMonth=5&BeforeYear=2025&ConceptID=15941&ConceptID=398&ConceptID=68&Ppub=&PubType=journal&content=articlesChapters&dateRange=%5B20170101+TO+20250531%5D&field1=AllField&field1=AllField&field1=Title&field2=AllField&field2=Keyword&field3=AllField&field3=Keyword&publication=&startPage=&target=default&text1=%28%22large+la…	("large language model*" OR "language model*" OR "llm*" OR "GPT*" OR chatbot* OR BERT* OR Claude* OR PaLM* OR LLaMA* OR Chinchilla* OR GLaM* OR Qwen* OR DeepSeek*) AND (health* OR medical OR clinical OR doctor OR physician OR hospital OR patient) AND (ethic* OR bias* OR fairness OR privacy OR explainability OR interpretability OR accountability OR governance OR trust*)	17	9	2	1	1
	PubMed	https://pubmed.ncbi.nlm.nih.gov/?term=%28+%22large+language+model*%22%5BTitle%5D+OR+%22language+model*%22%5BTitle%5D+OR+llm*%5BTitle%5D+OR+GPT*%5BTitle%5D+OR+chatbot*%5BTitle%5D+OR+BERT*%5BTitle%5D+OR+Claude*%5BTitle%5D+OR+PaLM*%5BTitle%5D+OR+LLaMA*%5BTitle%5D+OR+Chinchilla*%5BTitle%5D+OR+GLaM*%5BTitle%5D+OR+Qwen*%5BTitle%5D+OR+DeepSeek*%5BTitle%5D+%29+AND+%28+health*%5BTitle%2FAbstract%5D+OR+med…	("large language model*"[Title/Abstract] OR "language model*"[Title/Abstract] OR llm*[Title/Abstract] OR GPT*[Title/Abstract] OR chatbot*[Title/Abstract] OR BERT*[Title/Abstract] OR Claude*[Title/Abstract] OR PaLM*[Title/Abstract] OR LLaMA*[Title/Abstract] OR Chinchilla*[Title/Abstract] OR GLaM*[Title/Abstract] OR Qwen*[Title/Abstract] OR DeepSeek*[Title/Abstract] ) AND ( health*[Title/Abstract] …	21	21	11	8	8
				316	146	42	27	27
					0 duplicate studies

## Sheet: Ph1 Identification
Name of Database	Author	Title	Abstract	Keywords	Journal	Volume	Number	Month	Pages	Year	Address	URL	Booktitle	Chapter	Series	Publisher	DOI	Content Type	Notes
ACM Digital Library	Lima, Maria R.; O'Connell, Amy; Zhou, Feiyang; Nagahara, Alethea; Hulyalkar, Avni; Deshpande, Anura; Thomason, Jesse; Vaidyanathan, Ravi; Matari\'{c}, Maja	Promoting Cognitive Health in Elder Care with Large Language Model-Powered Socially Assistive Robots	As the global population ages, there is increasing need for accessible technologies that promote cognitive health and detect early signs of cognitive decline. This research demonstrates the potential for in-residence monitoring and assessment of cognitive health using large language model (LLM)-powered socially assistive robots (SARs). We conducted a 5-week within-subjects study involving 22 olde…	socially assistive robotics, large language models, cognitive health, elder care						2025	New York, NY, USA	https://doi.org/10.1145/3706598.3713582	Proceedings of the 2025 CHI Conference on Human Factors in Computing Systems		CHI '25	Association for Computing Machinery
ACM Digital Library	Zhao, Xuejiao; Liu, Siyan; Yang, Su-Yin; Miao, Chunyan	MedRAG: Enhancing Retrieval-augmented Generation with Knowledge Graph-Elicited Reasoning for Healthcare Copilot	Retrieval-augmented generation (RAG) is a well-suited technique for retrieving privacy-sensitive Electronic Health Records (EHR). It can serve as a key module of the healthcare copilot, helping reduce misdiagnosis for healthcare practitioners and patients. However, the diagnostic accuracy and specificity of existing heuristic-based RAG models used in the medical domain are inadequate, particularl…	decision support, healthcare copilot, knowledge graph, large language models, retrieval-augmented generation					4442–4457	2025	New York, NY, USA	https://doi.org/10.1145/3696410.3714782	Proceedings of the ACM on Web Conference 2025		WWW '25	Association for Computing Machinery
ACM Digital Library	Laura Weidinger, Jonathan Uesato, Maribeth Rauh, Conor Griffin, Po-Sen Huang, John Mellor, Amelia Glaese, Myra Cheng, Borja Balle, Atoosa Kasirzadeh, Courtney Biles, Sasha Brown, Zac Kenton, Will Hawkins, Tom Stepleton, Abeba Birhane, Lisa Anne Hendricks, Laura Rimell, William Isaac, Julia Haas, Sean Legassick, Geoffrey Irving, Iason Gabriel	Taxonomy of Risks posed by Language Models	Responsible innovation on large-scale Language Models (LMs) requires foresight into and in-depth understanding of the risks these models may pose. This paper develops a comprehensive taxonomy of ethical and social risks associated with LMs. We identify twenty-one risks, drawing on expertise and literature from computer science, linguistics, and the social sciences. We situate these risks in our t…	language models, responsible innovation, technology risks, responsible AI, risk assessment	-					2022	New York, NY, USA	https://dl.acm.org/doi/10.1145/3531146.3533088				Association for Computing Machinery			no health
ACM Digital Library	Wu, Shi; Zhou, Jianlong; Dong, Yifei; Chen, Fang	Enhancing Explainability of Deep Learning-Based ECG Diagnosis Using Large Language Models	The electrocardiogram (ECG) is an essential diagnostic tool for monitoring heart health. Traditional manual methods for ECG interpretation are increasingly challenged by the complexity of heart diseases and the volume of ECG data. Recent advancements in artificial intelligence (AI), particularly deep learning, have improved the efficiency and accuracy of ECG diagnostics. However, the "black-box" …	Electrocardiogram (ECG), Explainable AI (XAI), Multimodal Large Language Models (MLLMs), Grad-CAM					61–65	2025	New York, NY, USA	https://doi.org/10.1145/3704137.3704146	Proceedings of the 2024 8th International Conference on Advances in Artificial Intelligence		ICAAI '24	Association for Computing Machinery					Year-Wise Papers
ACM Digital Library	Choi, Ryuhaerang; Kim, Taehan; Park, Subin; Kim, Jennifer G.; Lee, Sung-Ju	Private Yet Social: How LLM Chatbots Support and Challenge Eating Disorder Recovery	Eating disorders (ED) are complex mental health conditions that require long-term management and support. Recent advancements in large language model (LLM)-based chatbots offer the potential to assist individuals in receiving immediate support. Yet, concerns remain about their reliability and safety in sensitive contexts such as ED. We explore the opportunities and potential harms of using LLM-ba…	chatbots, large language models, conversational agents, eating disorder, mental health						2025	New York, NY, USA	https://doi.org/10.1145/3706598.3713485	Proceedings of the 2025 CHI Conference on Human Factors in Computing Systems		CHI '25	Association for Computing Machinery					1	2017
ACM Digital Library	Fu, Heming; Chen, Hongkai; Lin, Shan; Xing, Guoliang	SHADE-AD: An LLM-Based Framework for Synthesizing Activity Data of Alzheimer’s Patients	Alzheimer's Disease (AD) has become an increasingly critical global health concern, which necessitates effective monitoring solutions in smart health applications. However, the development of such solutions is significantly hindered by the scarcity of AD-specific activity datasets. To address this challenge, we propose SHADE-AD, a Large Language Model (LLM) framework for Synthesizing Human Activi…	large language model (LLM), synthesis dataset, alzheimer's disease (AD), human action dataset					290–296	2025	New York, NY, USA	https://doi.org/10.1145/3715014.3722062	Proceedings of the 23rd ACM Conference on Embedded Networked Sensor Systems		SenSys '25	Association for Computing Machinery					0	2018
ACM Digital Library	Jo, Eunkyung; Kim, Young-Ho; Ok, Sang-Houn; Epstein, Daniel A.	Understanding Public Agencies' Expectations and Realities of AI-Driven Chatbots for Public Health Monitoring	Advances in artificial intelligence (AI) offer the potential for chatbots to support public health monitoring by automating tasks traditionally performed by frontline workers. While introducing AI impacts public agency workers across decision-making, administration, and monitoring roles, the perceptions of workers regarding these technologies and their actual impact on labor are underexplored. We…	Chatbot, Large language models, Public sector AI, Public health monitoring, Social isolation						2025	New York, NY, USA	https://doi.org/10.1145/3706598.3713593	Proceedings of the 2025 CHI Conference on Human Factors in Computing Systems		CHI '25	Association for Computing Machinery					5	2019
ACM Digital Library	Lee, Hyungjung; Lee, Jiyeon; Yang, Migyeong; Lee, Daeun; Song, Hayeon; Han, Youjin; Han, Jinyoung	Counselor-AI Collaborative Transcription and Editing System for Child Counseling Analysis	Psychological counseling, especially for children, heavily relies on capturing both verbal and non-verbal cues to understand and support each child’s emotional and developmental needs. Therefore, creating a detailed and accurate transcription for a child’s counseling session is crucial but often labor-intensive and time-consuming, which makes it challenging to maintain the consistency of counseli…	Child counseling, Expert support system, Artificial Intelligence, Human-AI collaboration, Transcription, Editable interface					425–445	2025	New York, NY, USA	https://doi.org/10.1145/3708359.3712081	Proceedings of the 30th International Conference on Intelligent User Interfaces		IUI '25	Association for Computing Machinery					2	2020
ACM Digital Library	Hosseini, Elahe; Srinivas, Abhinav; Nazari, Najmeh; Hale, Charity; Rafatirad, Setareh; Homayoun, Houman	Large Language Models for Opioid-Induced Respiratory Depression Prediction in Hospitalized Patients: A Retrospective Study	Opioid-induced adverse events pose significant risks to hospitalized patients. However, there is a limited understanding of which patients on general care floors are at risk for Opioid-Induced Respiratory Depression (OIRD). This study aims to bridge that knowledge gap by utilizing the advancements of AI to interpret Electronic Medical Records (EMRs). Recently, Large Language Models (LLMs) have ga…	Opioid-Induced Respiratory Depression (OIRD), Large Language Models (LLMs)	ACM Trans. Comput. Healthcare	6	2	April		2025	New York, NY, USA	https://doi.org/10.1145/3712302				Association for Computing Machinery					6	2021
ACM Digital Library	Montagna, Sara; Ferretti, Stefano; Klopfenstein, Lorenz Cuno; Florio, Antonio; Pengo, Martino Francesco	Data Decentralisation of LLM-Based Chatbot Systems in Chronic Disease Self-Management	Chronic patient self-management is crucial for maintaining physical and psychological health, reducing pressure on healthcare systems, and promoting patient empowerment. Digital technologies, particularly chatbots, have emerged as powerful tools for supporting patients in managing their chronic conditions. Large language models (LLMs), such as GPT-4, have shown potential in improving chatbot-base…	chatbot, healthcare data privacy, hypertension, personal data store					205–212	2023	New York, NY, USA	https://doi.org/10.1145/3582515.3609536	Proceedings of the 2023 ACM Conference on Information Technology for Social Good		GoodIT '23	Association for Computing Machinery					18	2022
ACM Digital Library	Minot, Joshua R.; Cheney, Nicholas; Maier, Marc; Elbers, Danne C.; Danforth, Christopher M.; Dodds, Peter Sheridan	Interpretable Bias Mitigation for Textual Data: Reducing Genderization in Patient Notes While Maintaining Classification Performance	Medical systems in general, and patient treatment decisions and outcomes in particular, can be affected by bias based on gender and other demographic elements. As language models are increasingly applied to medicine, there is a growing interest in building algorithmic fairness into processes impacting patient care. Much of the work addressing this question has focused on biases encoded in languag…	NLP, electronic health records, algorithmic fairness, data augmentation, interpretable machine learning	ACM Trans. Comput. Healthcare	3	4	November		2022	New York, NY, USA	https://doi.org/10.1145/3524887				Association for Computing Machinery					24	2023
ACM Digital Library	Marvin, Ggaliwango; Kyeyune, Ben; Jjingo, Daudi	Responsible Software Systems for Disease Diagnostics Using Symptom Text	Responsible software systems in digital health aim to prioritize ethical considerations, user safety, data privacy, transparency, inclusivity, accountability, sustainability, and interoperability throughout their design, development, and deployment processes. In this work, we demonstrate the use of advanced Natural Language processing techniques to build responsible intelligent systems with disea…	Artificial Intelligence, Data Mining, Disease Diagnostics, Mobile Health, Symptom Analysis					774–781	2024	New York, NY, USA	https://doi.org/10.1145/3675888.3676147	Proceedings of the 2024 Sixteenth International Conference on Contemporary Computing		IC3-2024	Association for Computing Machinery					52	2024
ACM Digital Library	Castagnaro, Alberto; Conti, Mauro; Pajola, Luca	Offensive AI: Enhancing Directory Brute-forcing Attack with the Use of Language Models	Web Vulnerability Assessment and Penetration Testing (Web VAPT) is a comprehensive cybersecurity process that uncovers a range of vulnerabilities which, if exploited, could compromise the integrity of web applications. In a VAPT, it is common to perform a Directory brute-forcing Attack, aiming at the identification of accessible directories of a target website. Current commercial solutions are in…	language model, offensive ai, penetration test, web security					184–195	2024	New York, NY, USA	https://doi.org/10.1145/3689932.3694770	Proceedings of the 2024 Workshop on Artificial Intelligence and Security		AISec '24	Association for Computing Machinery			no health		38	2025
ACM Digital Library	Xu, Xuhai; Yao, Bingsheng; Dong, Yuanzhe; Gabriel, Saadia; Yu, Hong; Hendler, James; Ghassemi, Marzyeh; Dey, Anind K.; Wang, Dakuo	Mental-LLM: Leveraging Large Language Models for Mental Health Prediction via Online Text Data	Advances in large language models (LLMs) have empowered a variety of applications. However, there is still a significant gap in research when it comes to understanding and enhancing the capabilities of LLMs in the field of mental health. In this work, we present a comprehensive evaluation of multiple LLMs on various mental health prediction tasks via online text data, including Alpaca, Alpaca-LoR…	Instruction Finetuning, Large Language Model, Mental Health	Proc. ACM Interact. Mob. Wearable Ubiquitous Technol.	8	1	March		2024	New York, NY, USA	https://doi.org/10.1145/3643540				Association for Computing Machinery					146	TOTAL
ACM Digital Library	Neupane, Subash; Mitra, Shaswata; Mittal, Sudip; Gaur, Manas; Golilarz, Noorbakhsh Amiri; Rahimi, Shahram; Amirlatifi, Amin	MedInsight: A Multi-Source Context Augmentation Framework for Generating Patient-Centric Medical Responses Using Large Language Models	Providing contextual and comprehensive medical information tailored to individual patients is critical for enabling effective care in the healthcare domain. However, existing approaches often struggle to deliver personalized responses due to the distributed nature of medical data across multiple sources such as patient records, medical literature, and online resources. To address this challenge, …	Large Language Model (LLM), Context augmentation, Retrieval Augmented Generation, Healthcare, Patient, Caregiver	ACM Trans. Comput. Healthcare	6	2	April		2025	New York, NY, USA	https://doi.org/10.1145/3709365				Association for Computing Machinery
ACM Digital Library	Zhang, Sizhou; Chen, Zhihong; Liu, Dejian; Lv, Qing	Building Structured Patient Follow-up Records from Chinese Medical Records via Deep Learning	Employing deep learning (DL) method to process and analyze Chinese medical records to build patient follow-up records (PFRs) has been a very valuable task. In recent years, the identification and classification of clinical terms in electronic medical records has received increased attention. However, electronic medical records are difficult to access because of their exceedingly high privacy, so …	Named Entity Recognition, Optical Character Recognition, Patient Follow-up Records					65–71	2022	New York, NY, USA	https://doi.org/10.1145/3523286.3524517	Proceedings of the 2022 2nd International Conference on Bioinformatics and Intelligent Computing		BIC '22	Association for Computing Machinery					Database-Wise
ACM Digital Library	Kitamura, Kenta; Irvan, Mhd; Shigetomi Yamaguchi, Rie	XAI for Medicine by ChatGPT Code interpreter	In recent years, with the prevalence of Artificial Intelligence (AI), the interpretability of AI outputs has become a significant issue. Especially the interpretability of large language models (LLMs), including ChatGPT, has emerged as a major challenge. Consequently, there is a growing interest in the research of Explainable Artificial Intelligence (XAI), which seeks to elucidate the decision-ma…	ChatGPT, ChatGPT Code interpreter, XAI, health care, medicine					28–34	2024	New York, NY, USA	https://doi.org/10.1145/3633624.3633629	Proceedings of the 2023 5th International Conference on Big-Data Service and Intelligent Computation		BDSIC '23	Association for Computing Machinery					61	ACM Digital Library
ACM Digital Library	Antoniak, Maria; Naik, Aakanksha; Alvarado, Carla S.; Wang, Lucy Lu; Chen, Irene Y.	NLP for Maternal Healthcare: Perspectives and Guiding Principles in the Age of LLMs	Ethical frameworks for the use of natural language processing (NLP) are urgently needed to shape how large language models (LLMs) and similar tools are used for healthcare applications. Healthcare faces existing challenges including the balance of power in clinician-patient relationships, systemic health disparities, historical injustices, and economic constraints. Drawing directly from the voice…	ethical guidelines, large language models, maternal health, natural language processing					1446–1463	2024	New York, NY, USA	https://doi.org/10.1145/3630106.3658982	Proceedings of the 2024 ACM Conference on Fairness, Accountability, and Transparency		FAccT '24	Association for Computing Machinery					54	Springer Link
ACM Digital Library	Zhang, Haoran; Lu, Amy X.; Abdalla, Mohamed; McDermott, Matthew; Ghassemi, Marzyeh	Hurtful words: quantifying biases in clinical contextual word embeddings	In this work, we examine the extent to which embeddings may encode marginalized populations differently, and how this may lead to a perpetuation of biases and worsened performance on clinical tasks. We pretrain deep embedding models (BERT) on medical notes from the MIMIC-III hospital dataset, and quantify potential disparities using two approaches. First, we identify dangerous latent relationship…	algorithmic fairness, clinical notes, contextual language models, machine learning for health, natural language processing					110–120	2020	New York, NY, USA	https://doi.org/10.1145/3368555.3384448	Proceedings of the ACM Conference on Health, Inference, and Learning		CHIL '20	Association for Computing Machinery					1	World Scientific
ACM Digital Library	El Zein, Yamane; Salehzadeh Niksirat, Kavous; Zufferey, No\'{e}; Humbert, Mathias; Huguenin, K\'{e}vin	Shadow Health-Related Data: Definition, Categorization, and User Perspectives	Health-related data (HRD) about individuals are increasingly generated and processed. The sources and volume of such data have grown larger over the past years, they include wearable devices, health-related mobile apps, and electronic health records. HRD are sensitive, have important privacy implications, hence hold a special status under existing privacy laws and regulations. In this work, we fo…	health-related data, privacy, user study					58–76	2024	New York, NY, USA	https://doi.org/10.1145/3688459.3688462	Proceedings of the 2024 European Symposium on Usable Security		EuroUSEC '24	Association for Computing Machinery					9	Wiley Online Library
ACM Digital Library	Roy, Soumyadeep; Khatua, Aparup; Ghoochani, Fatemeh; Hadler, Uwe; Nejdl, Wolfgang; Ganguly, Niloy	Beyond Accuracy: Investigating Error Types in GPT-4 Responses to USMLE Questions	GPT-4 demonstrates high accuracy in medical QA tasks, leading with an accuracy of 86.70%, followed by Med-PaLM 2 at 86.50%. However, around 14% of errors remain. Additionally, current works use GPT-4 to only predict the correct option without providing any explanation and thus do not provide any insight into the thinking process and reasoning used by GPT-4 or other LLMs. Therefore, we introduce a…	gpt-4, medical qa, multi-label dataset, usmle error taxonomy					1073–1082	2024	New York, NY, USA	https://doi.org/10.1145/3626772.3657882	Proceedings of the 47th International ACM SIGIR Conference on Research and Development in Information Retrieval		SIGIR '24	Association for Computing Machinery					21	PubMed
ACM Digital Library	Guo, Xiaobo; Sun, Yaojia; Vosoughi, Soroush	Emotion-based Modeling of Mental Disorders on Social Media	According to the World Health Organization (WHO), one in four people will be affected by mental disorders at some point in their lives. However, in many parts of the world, patients do not actively seek professional diagnosis because of stigma attached to mental illness, ignorance of mental health and its associated symptoms. In this paper, we propose a model for passively detecting mental disord…	Emotion Classification, Emotional Disorders, Emotional States, Reddit, Social Media, Unprompted Detection					8–16	2022	New York, NY, USA	https://doi.org/10.1145/3486622.3493916	IEEE/WIC/ACM International Conference on Web Intelligence and Intelligent Agent Technology		WI-IAT '21	Association for Computing Machinery					146	TOTAL
ACM Digital Library	Liu, Xiao-Yang; Zhu, Rongyi; Zha, Daochen; Gao, Jiechao; Zhong, Shan; White, Matt; Qiu, Meikang	Differentially Private Low-Rank Adaptation of Large Language Model Using Federated Learning	The surge in interest and application of large language models (LLMs) has sparked a drive to fine-tune these models to suit specific applications, such as finance and medical science. However, concerns regarding data privacy have emerged, especially when multiple stakeholders aim to collaboratively enhance LLMs using sensitive data. In this scenario, federated learning becomes a natural choice, a…	Federated learning, differential privacy, domain-specific LLM, LLM privacy, medical LLM, financial LLM, efficient fine-tuning	ACM Trans. Manage. Inf. Syst.	16	2	March		2025	New York, NY, USA	https://doi.org/10.1145/3682068				Association for Computing Machinery
ACM Digital Library	Fiori, Michele; Civitarese, Gabriele; Bettini, Claudio	Using Large Language Models to Compare Explainable Models for Smart Home Human Activity Recognition	Recognizing daily activities with unobtrusive sensors in smart environments enables various healthcare applications. Monitoring how subjects perform activities at home and their changes over time can reveal early symptoms of health issues, such as cognitive decline. Most approaches in this field use deep learning models, which are often seen as black boxes mapping sensor data to activities. Howev…	evaluation, human activity recognition, llms, xai					881–884	2024	New York, NY, USA	https://doi.org/10.1145/3675094.3679000	Companion of the 2024 on ACM International Joint Conference on Pervasive and Ubiquitous Computing		UbiComp '24	Association for Computing Machinery
ACM Digital Library	Pope, Tia; Patooghy, Ahmad	Comparative Evaluation of GPT Models in FHIR Proficiency	Ensuring interoperability in healthcare data exchange is vital for advancing patient care, and Fast Healthcare Interoperability Resources (FHIR®) has emerged as a cornerstone standard in this effort. As healthcare increasingly integrates AI for managing and interpreting complex data, proficiency in FHIR is essential to ensure seamless and reliable interactions with healthcare systems. This study …	ChatGPT, FHIR, Accuracy, Robustness, Trustworthiness, Critical Systems	ACM Trans. Intell. Syst. Technol.			February		2025	New York, NY, USA	https://doi.org/10.1145/3718095				Association for Computing Machinery
ACM Digital Library	Wolfe, Robert; Slaughter, Isaac; Han, Bin; Wen, Bingbing; Yang, Yiwei; Rosenblatt, Lucas; Herman, Bernease; Brown, Eva; Qu, Zening; Weber, Nic; Howe, Bill	Laboratory-Scale AI: Open-Weight Models are Competitive with ChatGPT Even in Low-Resource Settings	The rapid proliferation of generative AI has raised questions about the competitiveness of lower-parameter, locally tunable, open-weight models relative to high-parameter, API-guarded, closed-weight models in terms of performance, domain adaptation, cost, and generalization. Centering under-resourced yet risk-intolerant settings in government, research, and healthcare, we see for-profit closed-we…	ChatGPT, Chatbots, GPT-4, Generative AI, Language Models, Open Models, Transparency, qLoRA					1199–1210	2024	New York, NY, USA	https://doi.org/10.1145/3630106.3658966	Proceedings of the 2024 ACM Conference on Fairness, Accountability, and Transparency		FAccT '24	Association for Computing Machinery
ACM Digital Library	Rathje, William	Learning When Not to Measure: Theorizing Ethical Alignment in LLMs	LLMs and other forms of generative AI have shown immense promise in producing highly accurate epistemic judgements in domains as varied as law, education, and medicine - with GPT notably passing the legal Bar exam and various medical licensing exams. The safe extension of LLMs into safety-critical professional domains requires assurance not only of epistemic but ethical alignment. This paper adop…						1190–1199	2025	San Jose, California, USA		Proceedings of the 2024 AAAI/ACM Conference on AI, Ethics, and Society		AIES '24	AAAI Press
ACM Digital Library	Yang, Kailai; Zhang, Tianlin; Kuang, Ziyan; Xie, Qianqian; Huang, Jimin; Ananiadou, Sophia	MentaLLaMA: Interpretable Mental Health Analysis on Social Media with Large Language Models	As an integral part of people's daily lives, social media is becoming a rich source for automatic mental health analysis. As traditional discriminative methods bear poor generalization ability and low interpretability, the recent large language models (LLMs) have been explored for interpretable mental health analysis on social media, which aims to provide detailed explanations along with predicti…	interpretability, large language models, mental health analysis, social media					4489–4500	2024	New York, NY, USA	https://doi.org/10.1145/3589334.3648137	Proceedings of the ACM Web Conference 2024		WWW '24	Association for Computing Machinery
ACM Digital Library	Irfan, Bahar; Skantze, Gabriel	Between You and Me: Ethics of Self-Disclosure in Human-Robot Interaction	As we move toward a future where robots are increasingly part of daily life, the privacy risks associated with interactions, particularly those relying on cloud-based large language models (LLMs), are becoming more pressing. Users may unknowingly share sensitive information in environments, such as homes or hospitals. To explore these risks, we conducted a study with 39 native English speakers us…	ethics, human-robot interaction, large language model, moral dilemmas, privacy, self-disclosure					1357–1362	2025	Melbourne, Australia		Proceedings of the 2025 ACM/IEEE International Conference on Human-Robot Interaction		HRI '25	IEEE Press
ACM Digital Library	Lupetti, Maria Luce; Hagens, Emma; Van Der Maden, Willem; Steegers-Theunissen, R\'{e}gine; Rousian, Melek	Trustworthy Embodied Conversational Agents for Healthcare: A Design Exploration of Embodied Conversational Agents for the periconception period at Erasmus MC	This paper explores the potential implications of embodied conversational agents (ECAs) in healthcare, focusing on the impact of appearance and conversation style on trustworthiness. We conducted a Research through Design investigation of ECAs for supporting women during the periconception period and in pregnancy. The paper presents the results of a Wizard of Oz study in which two alternative pro…	conversational style, embodied conversational agents, healthcare, research through design, trustworthiness						2023	New York, NY, USA	https://doi.org/10.1145/3571884.3597128	Proceedings of the 5th International Conference on Conversational User Interfaces		CUI '23	Association for Computing Machinery
ACM Digital Library	Jo, Eunkyung; Jeong, Yuin; Park, Sohyun; Epstein, Daniel A.; Kim, Young-Ho	Understanding the Impact of Long-Term Memory on Self-Disclosure with Large Language Model-Driven Chatbots for Public Health Intervention	Recent large language models (LLMs) offer the potential to support public health monitoring by facilitating health disclosure through open-ended conversations but rarely preserve the knowledge gained about individuals across repeated interactions. Augmenting LLMs with long-term memory (LTM) presents an opportunity to improve engagement and self-disclosure, but we lack an understanding of how LTM …	Chatbot, Check-up calls, Large language models, Long-term memory, Open-domain dialog systems, Public health, Social isolation						2024	New York, NY, USA	https://doi.org/10.1145/3613904.3642420	Proceedings of the 2024 CHI Conference on Human Factors in Computing Systems		CHI '24	Association for Computing Machinery
ACM Digital Library	Wang, Xin; Dang, Ting; Kostakos, Vassilis; Jia, Hong	Efficient and Personalized Mobile Health Event Prediction via Small Language Models	Healthcare monitoring is crucial for early detection, timely intervention, and the ongoing management of health conditions, ultimately improving individuals' quality of life. Recent research shows that Large Language Models (LLMs) have demonstrated impressive performance in supporting healthcare tasks. However, existing LLM-based healthcare solutions typically rely on cloud-based systems, which r…	health event prediction, mobile computing, LLMs, SLMs					2353–2358	2024	New York, NY, USA	https://doi.org/10.1145/3636534.3698123	Proceedings of the 30th Annual International Conference on Mobile Computing and Networking		ACM MobiCom '24	Association for Computing Machinery
ACM Digital Library	Biswas, Al Amin; Zulfiker, Md. Sabab; Rahman, Md. Mahfujur; Rafsan Jani, Md.; Anwar, Md. Musfique	Data Privacy and Security Analysis for Mental Health Chatbot Applications	Due to the rapid advancement of technology, people nowadays consider chatbot-based mobile applications as a vital resource to get various mental and emotional support. Because of their growing uses, it is required to assess the available mental health (MH) chatbots with respect to privacy and security. However, these apps are not without their risk and pose various user-related privacy concerns t…	ai chatbots, android apps, mental health, privacy, security					1245–1249	2025	Melbourne, Australia		Proceedings of the 2025 ACM/IEEE International Conference on Human-Robot Interaction		HRI '25	IEEE Press
ACM Digital Library	S\'{a}nchez Cuadrado, Jes\'{u}s; P\'{e}rez-Soler, Sara; Guerra, Esther; De Lara, Juan	Automating the Development of Task-oriented LLM-based Chatbots	Task-oriented chatbots are increasingly used to access all sorts of services – like booking a flight, or setting a medical appointment – through natural language conversation. There are many technologies for implementing task-oriented chatbots, including Dialogflow, Watson, and Rasa. They rely on an explicit definition of the user intents, conversation flows, and chatbot outputs, which is costly …	Domain-Specific Languages, Large Language Models, Task-oriented Chatbots						2024	New York, NY, USA	https://doi.org/10.1145/3640794.3665538	Proceedings of the 6th ACM Conference on Conversational User Interfaces		CUI '24	Association for Computing Machinery
ACM Digital Library	Deva, Roshini; Ramani, Dhruv; Divate, Tanvi; Jalota, Suhani; Ismail, Azra	Kya family planning after marriage hoti hai?": Integrating Cultural Sensitivity in an LLM Chatbot for Reproductive Health"	Access to sexual and reproductive health information remains a challenge in many communities globally, due to cultural taboos and limited availability of healthcare providers. Public health organizations are increasingly turning to Large Language Models (LLMs) to improve access to timely and personalized information. However, recent HCI scholarship indicates that significant challenges remain in …	LLM, chatbot, reproductive health, HCI4D						2025	New York, NY, USA	https://doi.org/10.1145/3706598.3713362	Proceedings of the 2025 CHI Conference on Human Factors in Computing Systems		CHI '25	Association for Computing Machinery
ACM Digital Library	Rehman, Ubaid Ur; Hussain, Musarrat; Nguyen, Tri D. T.; Lee, Sungyoung	Let's Hide from LLMs: An Adaptive Contextual Privacy Preservation Method for Time Series Data	The emergence of the Internet of Things (IoT) has evolved various application areas, such as healthcare, smart energy management, and autonomous vehicles. These devices continuously transmit time-series data that can be utilized by a variety of applications to provide personalized services. Recently, Large Language Models (LLMs) have been widely adopted in these application areas to input time-se…	Differential Privacy, Large Language Models, Privacy Preservation, Time Series Data					196–203	2024	New York, NY, USA	https://doi.org/10.1145/3639592.3639619	Proceedings of the 2023 6th Artificial Intelligence and Cloud Computing Conference		AICCC '23	Association for Computing Machinery
ACM Digital Library	Pasquadibisceglie, Vincenzo; Recchia, Vito; Appice, Annalisa; Malerba, Donato; Fiameni, Giuseppe	GANDALF: A LLM-based approach to map bark beetle outbreaks in semantic stories of Sentinel-2 images	Huge spruce forest areas have been damaged by massive bark beetle outbreaks across Europe during the past few years. Hence, forest health management requires large-scale inventory of bark beetle outbreaks to plan actions for promptly mitigating forest tree dieback. Deep learning techniques have recently achieved amazing results in imagery semantic segmentation tasks by dominating the recent resea…	large language models, fine-tuning, semantic segmentation, eXplainable AI, sentinel-2 images, bark beetle outbreak inventory					1074–1081	2025	New York, NY, USA	https://doi.org/10.1145/3672608.3707751	Proceedings of the 40th ACM/SIGAPP Symposium on Applied Computing		SAC '25	Association for Computing Machinery
ACM Digital Library	Kim, Sunnie S. Y.; Liao, Q. Vera; Vorvoreanu, Mihaela; Ballard, Stephanie; Vaughan, Jennifer Wortman	I'm Not Sure, But...: Examining the Impact of Large Language Models' Uncertainty Expression on User Reliance and Trust	Widely deployed large language models (LLMs) can produce convincing yet incorrect outputs, potentially misleading users who may rely on them as if they were correct. To reduce such overreliance, there have been calls for LLMs to communicate their uncertainty to end users. However, there has been little empirical work examining how users perceive and act upon LLMs’ expressions of uncertainty. We e…		-				822–835	2024		https://doi.org/10.1145/3630106.3658941	Proceedings of the 2024 ACM Conference on Fairness, Accountability, and Transparency			Association for Computing Machinery
ACM Digital Library	van Arum, Sterre; Gen\c{c}, H\"{u}seyin U\u{g}ur; Reidsma, Dennis; Karahano\u{g}lu, Arma\u{g}an	Selective Trust: Understanding Human-AI Partnerships in Personal Health Decision-Making Process	As artificial intelligence (AI) becomes more embedded in personal health technology, its potential to transform health decision-making through personalised recommendations is becoming significant. However, there is limited understanding of how individuals perceive AI-assisted decision-making in the context of personal health. This study investigates the impact of AI-assisted decision-making on tr…	AI-assisted decision-making, decision-making styles, personal health technology, physical activity decisions, trust						2025	New York, NY, USA	https://doi.org/10.1145/3706598.3713462	Proceedings of the 2025 CHI Conference on Human Factors in Computing Systems		CHI '25	Association for Computing Machinery
ACM Digital Library	Choi, Eun Cheol; Ferrara, Emilio	Automated Claim Matching with Large Language Models: Empowering Fact-Checkers in the Fight Against Misinformation	In today's digital era, the rapid spread of misinformation poses threats to public well-being and societal trust. As online misinformation proliferates, manual verification by fact checkers becomes increasingly challenging. We introduce FACT-GPT (Fact-checking Augmentation with Claim matching Task-oriented Generative Pre-trained Transformer), a framework designed to automate the claim matching ph…	augmented intelligence, claim matching, fact-checking, large language model, misinformation, textual entailment					1441–1449	2024	New York, NY, USA	https://doi.org/10.1145/3589335.3651910	Companion Proceedings of the ACM Web Conference 2024		WWW '24	Association for Computing Machinery
ACM Digital Library	Upadhyay, Rishabh; Pasi, Gabriella; Viviani, Marco	Leveraging Socio-contextual Information in BERT for Fake Health News Detection in Social Media	Fake news is a major challenge in social media, particularly in the health domain where it can lead to severe consequences for both individuals and society as a whole. To contribute to combating this problem, we present a novel solution for improving the accuracy of detecting fake health news, utilizing a fine-tuned BERT model that integrates both user- and content-related socio-contextual inform…	BERT, Classification, Fake News, Health Misinformation, Social Context, Social Media, Transformers					38–46	2023	New York, NY, USA	https://doi.org/10.1145/3599696.3612902	Proceedings of the 3rd International Workshop on Open Challenges in Online Social Networks		OASIS '23	Association for Computing Machinery
ACM Digital Library	Lee, Christine P.; Porfirio, David; Wang, Xinyu Jessica; Zhao, Kevin Chenkai; Mutlu, Bilge	VeriPlan: Integrating Formal Verification and LLMs into End-User Planning	Automated planning is traditionally the domain of experts, utilized in fields like manufacturing and healthcare with the aid of expert planning tools. Recent advancements in LLMs have made planning more accessible to everyday users due to their potential to assist users with complex planning tasks. However, LLMs face several application challenges within end-user planning, including consistency, …	large-language models; verification; human-in-the-loop; human-centered AI						2025	New York, NY, USA	https://doi.org/10.1145/3706598.3714113	Proceedings of the 2025 CHI Conference on Human Factors in Computing Systems		CHI '25	Association for Computing Machinery
ACM Digital Library	Nie, Jingping; Shao, Hanya (Vera); Fan, Yuang; Shao, Qijia; You, Haoxuan; Preindl, Matthias; Jiang, Xiaofan	LLM-based Conversational AI Therapist for Daily Functioning Screening and Psychotherapeutic Intervention via Everyday Smart Devices	Despite the global mental health crisis, access to screenings, professionals, and treatments remains high. In collaboration with licensed psychotherapists, we propose a Conversational AI Therapist with psychotherapeutic Interventions (CaiTI), a platform that leverages large language models (LLM)s and smart devices to enable better mental health self-care. CaiTI can screen the day-to-day functioni…	Large Language Models (LLMs), Foundation Models, AI therapist, Psychotherapy, Everyday Smart Devices, Cognitive Behavioral Therapy, Motivational Interviewing	ACM Trans. Comput. Healthcare			January		2025	New York, NY, USA	https://doi.org/10.1145/3712299				Association for Computing Machinery
ACM Digital Library	Carik, Buse; Izaac, Victoria V.; Ding, Xiaohan; Scarpa, Angela; Rho, Eugenia H.	Reimagining Support: Exploring Autistic Individuals' Visions for AI in Coping with Negative Self-Talk	Autistic individuals often experience negative self-talk (NST), leading to increased anxiety and depression. While therapy is recommended, it presents challenges for many autistic individuals. Meanwhile, a growing number are turning to large language models (LLMs) for mental health support. To understand how autistic individuals perceive AI’s role in coping with NST, we surveyed 200 autistic adul…	autism, mental health, large language models, negative self-talk, artificial intelligence						2025	New York, NY, USA	https://doi.org/10.1145/3706598.3714287	Proceedings of the 2025 CHI Conference on Human Factors in Computing Systems		CHI '25	Association for Computing Machinery
ACM Digital Library	Singh, Utkarsha; Divya Venkatesh, Jeevithashree; Muraleedharan, Anujith; Saluja, Kamalpreet Singh; J H, Anamika; Biswas, Pradipta	Accessibility Analysis of Educational Websites Using WCAG 2.0	In recent years, the internet has emerged as the primary information hub, encompassing various domains such as education, healthcare, government, and e-commerce. With a vast user base relying on websites for accessing essential information, ensuring web content accessibility has become imperative. Meeting accessibility guidelines is crucial to accommodate users with diverse abilities worldwide. T…	Developed and developing countries, educational board websites, W3C (world wide web consortium), WCAG (web content accessibility guidelines), web accessibility, web accessibility evaluation tools	Digit. Gov.: Res. Pract.	5	3	October		2024	New York, NY, USA	https://doi.org/10.1145/3696318				Association for Computing Machinery
ACM Digital Library	Manoli, Aikaterina; Pauketat, Janet V. T.; Anthis, Jacy Reese	The AI Double Standard: Humans Judge All AIs for the Actions of One	Robots and other artificial intelligence (AI) systems are widely perceived as moral agents responsible for their actions. As AI proliferates, these perceptions may become entangled via the moral spillover of attitudes towards one AI to attitudes towards other AIs. We tested how the seemingly harmful and immoral actions of an AI or human agent spill over to attitudes towards other AIs or humans in…	human-ai interaction, moral agency, moral patiency, moral spillover, social psychology	Proc. ACM Hum.-Comput. Interact.	9	2	May		2025	New York, NY, USA	https://doi.org/10.1145/3711083				Association for Computing Machinery
ACM Digital Library	Kaponis, Alexios; Kaponis, Alexios A.; Maragoudakis, Manolis	Case study analysis of medical and pharmaceutical chatbots in digital marketing and proposal to create a reliable chatbot with summary extraction based on users' keywords.	With the recent advances of AI and its current adoption in healthcare, the associated social and ethical issues of its impact are of utmost importance. We study the current state of the art of chatbots and virtual assistants in the domain of medicine and pharmacology and propose the framework for a more-advanced solution which is based on a chatbot that supports dialogue flow about disease factor…	AIML, Artificial intelligence, Chatbots, Digital Marketing, Healthcare, Medical, NLP technology, Pharma, Summary					357–363	2023	New York, NY, USA	https://doi.org/10.1145/3594806.3604765	Proceedings of the 16th International Conference on PErvasive Technologies Related to Assistive Environments		PETRA '23	Association for Computing Machinery
ACM Digital Library	Jain, Saahil; Smit, Akshay; Truong, Steven Q. H.; Nguyen, Chanh D. T.; Huynh, Minh-Thanh; Jain, Mudit; Young, Victoria A.; Ng, Andrew Y.; Lungren, Matthew P.; Rajpurkar, Pranav	VisualCheXbert: addressing the discrepancy between radiology report labels and image labels	Automatic extraction of medical conditions from free-text radiology reports is critical for supervising computer vision models to interpret medical images. In this work, we show that radiologists labeling reports significantly disagree with radiologists labeling corresponding chest X-ray images, which reduces the quality of report labels as proxies for image labels. We develop and evaluate method…	BERT, chest X-ray diagnosis, medical report labeling, natural language processing					105–115	2021	New York, NY, USA	https://doi.org/10.1145/3450439.3451862	Proceedings of the Conference on Health, Inference, and Learning		CHIL '21	Association for Computing Machinery
ACM Digital Library	Kaur, Jasmeet; Sharma, Preetika; Kumar, Vijay; Duggal, Mona; Diamond-Smith, Nadia Griffin; El Ayadi, Alison; Vosburg, Kathryn; Singh, Pushpendra	Exploring the Role of Chatbots in Tackling COVID-19 Vaccine Hesitancy among Pregnant and Breastfeeding Women in Rural Northern India	Rapid and widespread vaccination played a major role in stemming the flow of Covid-19 spread. In India, the government enabled free and accessible vaccination for Covid-19. Although the general public responded positively, pregnant and breastfeeding women in rural areas hesitated about COVID-19 vaccination, leading to low vaccine uptake. In this work, we started with a formative study to understa…	COVID-19, HCI4D, India, chatbot, postpartum women, pregnant women, rural areas, vaccination	Proc. ACM Hum.-Comput. Interact.	8	CSCW1	April		2024	New York, NY, USA	https://doi.org/10.1145/3637332				Association for Computing Machinery
ACM Digital Library	Carta, Salvatore; Giuliani, Alessandro; Manca, Marco Manolo; Piano, Leonardo; Tiddia, Sandro Gabriele	Towards Zero-shot Knowledge Graph building: Automated Schema Inference	In the current Digital Transformation scenario, Knowledge Graphs are essential for comprehending, representing, and exploiting complex information in a structured form. The main paradigm in automatically generating proper Knowledge Graphs relies on predefined schemas or ontologies. Such schemas are typically manually constructed, requiring an intensive human effort, and are often sensitive to inf…	Large Language Models, Named Entity Recognition, Ontology Learning					467–473	2024	New York, NY, USA	https://doi.org/10.1145/3631700.3665234	Adjunct Proceedings of the 32nd ACM Conference on User Modeling, Adaptation and Personalization		UMAP Adjunct '24	Association for Computing Machinery
ACM Digital Library	Cui, Yichao; Lee, Yu-Jen; Jamieson, Jack; Yamashita, Naomi; Lee, Yi-Chieh	Exploring Effects of Chatbot's Interpretation and Self-disclosure on Mental Illness Stigma	Chatbots are increasingly being used in mental healthcare - e.g., for assessing mental-health conditions and providing digital counseling - and have been found to have considerable potential for facilitating people's behavioral changes. Nevertheless, little research has examined how specific chatbot designs may help reduce public stigmatization of mental illness. To help fill that gap, this study…	chatbots, conversational agents, mental illness, public stigma, social stigma	Proc. ACM Hum.-Comput. Interact.	8	CSCW1	April		2024	New York, NY, USA	https://doi.org/10.1145/3637329				Association for Computing Machinery
ACM Digital Library	Park, SoHyun; Thieme, Anja; Han, Jeongyun; Lee, Sungwoo; Rhee, Wonjong; Suh, Bongwon	“I wrote as if I were telling a story to someone I knew.”: Designing Chatbot Interactions for Expressive Writing in Mental Health	Writing about experiences of trauma and other challenges in life is known to provide measurable health benefits. Though writing for an audience may ensure better benefits, confiding one's most troubled memories in others risks a social stigma. Conversational agents can provide a virtual audience that ensures privacy and allows social disclosure. To understand the writing experience with an agent,…	Expressive writing, chatbots, mental health, user experience					926–941	2021	New York, NY, USA	https://doi.org/10.1145/3461778.3462143	Proceedings of the 2021 ACM Designing Interactive Systems Conference		DIS '21	Association for Computing Machinery
ACM Digital Library	Agrawal, Sanjay; Merugu, Srujana; Sembium, Vivek	Boosting Entity Recognition by leveraging Cross-task Domain Models for Weak Supervision	Entity Recognition (ER) is a common natural language processing task encountered in a number of real-world applications. For common domains and named entities such as places and organisations, there exists sufficient high quality annotated data and foundational models such as T5 and GPT-3.5 also provide highly accurate predictions. However, for niche domains such as e-commerce and medicine with s…	cross-task domain encoder, entity recognition, ontologies, weak supervision					4324–4331	2024	New York, NY, USA	https://doi.org/10.1145/3627673.3680009	Proceedings of the 33rd ACM International Conference on Information and Knowledge Management		CIKM '24	Association for Computing Machinery
ACM Digital Library	Pang, Wei Ming; Liew, Tze Wei; Tan, Su-Mae; Teo, Siew Chein; Lee, Yi Yong; Lim, Tze Qing	Analyzing Use Intentions for Health-Diagnostic Chatbots: An Extended Technology Acceptance Model Approach	This study investigates the factors influencing the intention to use AI-powered health diagnostic chatbots. A research model was proposed based on the Technology Acceptance Model, subjective norms, perceived trust, perceived risk, and self-efficacy. Using Partial Least Squares Structural Equation Modeling, the study assessed the model with 274 valid responses. The results revealed that perceived …	AI-powered health diagnostic chatbot, TAM, perceived trust, self-efficacy, subjective norm					208–217	2024	New York, NY, USA	https://doi.org/10.1145/3698062.3698093	Proceedings of the 2024 The 6th World Symposium on Software Engineering (WSSE)		WSSE '24	Association for Computing Machinery
ACM Digital Library	Balaji, Divyaa; De Bruijn, Gert-Jan; Bosse, Tibor; Ischen, Carolin; Van Der Goot, Margot; Wiers, Reinout	Designing a Couples-Based Conversational Agent to Promote Safe Sex in New, Young Couples: A User-Centred Design Approach	The uptake of conversational agents (CAs) to deliver digital sexual health interventions is growing. While current CAs only address one user at a time, research suggests that couples-based interventions may be more effective at promoting safe sex in non-casual relationships by improving relationship functioning. In this paper, we describe user-centred design activities undertaken towards the desi…							2024	New York, NY, USA	https://doi.org/10.1145/3640794.3665556	Proceedings of the 6th ACM Conference on Conversational User Interfaces			Association for Computing Machinery
ACM Digital Library	Barbara Onyekwelu, Ifunanya; Shrestha, Raju; Eika Sandnes, Frode	“Not quite there yet”: On Users Perception of Popular Healthcare Chatbot Apps for Personal Health Management	Many individuals rely on digital resources for advice related to their health management such as passive information on web or more active resources such as chatbots. Chatbot technology has made rapid technical advances in recent years and holds potential for making health information accessible to a wider range of individuals including sparsely populated and rural areas. One challenge with new t…	Artificial intelligence, Chatbot, Healthcare technology, Qualitative analysis, Sentiment analysis					191–197	2024	New York, NY, USA	https://doi.org/10.1145/3652037.3652042	Proceedings of the 17th International Conference on PErvasive Technologies Related to Assistive Environments		PETRA '24	Association for Computing Machinery
ACM Digital Library	Wester, Joel; Pohl, Henning; Hosio, Simo; van Berkel, Niels	This Chatbot Would Never...": Perceived Moral Agency of Mental Health Chatbots"	Despite repeated reports of socially inappropriate and dangerous chatbot behaviour, chatbots are increasingly used as mental health services in providing support for young people. In sensitive settings as such, the notion of perceived moral agency (PMA) is crucial, given its critical role in human-human interactions. In this paper, we investigate the role of PMA in human-chatbot interactions. Spe…	agency, chatbot, expectation, human-computer, interaction, mental health, moral, perception	Proc. ACM Hum.-Comput. Interact.	8	CSCW1	April		2024	New York, NY, USA	https://doi.org/10.1145/3637410				Association for Computing Machinery			no llm
ACM Digital Library	Harrington, Christina N.; Egede, Lisa	Trust, Comfort and Relatability: Understanding Black Older Adults’ Perceptions of Chatbot Design for Health Information Seeking	Conversational agents such as chatbots have emerged as a useful resource to access real-time health information online. Perceptions of trust and credibility among chatbots have been attributed to the anthropomorphism and humanness of the chatbot design, with gender and race influencing their reception. Few existing studies have looked specifically at the diversity of chatbot avatar design related…	chatbots, diary study, embodied conversational assistants, health information, identity, older adults, race, relatability, trust						2023	New York, NY, USA	https://doi.org/10.1145/3544548.3580719	Proceedings of the 2023 CHI Conference on Human Factors in Computing Systems		CHI '23	Association for Computing Machinery
ACM Digital Library	Xiao, Ziang; Liao, Q. Vera; Zhou, Michelle; Grandison, Tyrone; Li, Yunyao	Powering an AI Chatbot with Expert Sourcing to Support Credible Health Information Access	During a public health crisis like the COVID-19 pandemic, a credible and easy-to-access information portal is highly desirable. It helps with disease prevention, public health planning, and misinformation mitigation. However, creating such an information portal is challenging because 1) domain expertise is required to identify and curate credible and intelligible content, 2) the information needs…	AI-powered chatbot, COVID-19, crisis informatics, expert sourcing, information access, information seeking, misinformation					2–18	2023	New York, NY, USA	https://doi.org/10.1145/3581641.3584031	Proceedings of the 28th International Conference on Intelligent User Interfaces		IUI '23	Association for Computing Machinery			not expliciltly mention ethics and llms
ACM Digital Library	Boyd, Kyle; Potts, Courtney; Bond, Raymond; Mulvenna, Maurice; Broderick, Thomas; Burns, Con; Bickerdike, Andrea; Mctear, Mike; Kostenius, Catrine; Vakaloudis, Alex; Dhanapala, Indika; Ennis, Edel; Booth, Fred	Usability testing and trust analysis of a mental health and wellbeing chatbot	Mental health chatbots are particularly useful for those who are isolated and may have difficulty attending services or for those who are reluctant to speak to a professional. In this study, the usability and trust of a chatbot known as ’ChatPal’ has been assessed. ChatPal has been developed by an interdisciplinary team encompassing health service providers, local authorities, charities and unive…	Apps, Chatbots, Conversational user interfaces, Digital interventions, Mental health, User experience, Wellbeing						2022	New York, NY, USA	https://doi.org/10.1145/3552327.3552348	Proceedings of the 33rd European Conference on Cognitive Ergonomics		ECCE '22	Association for Computing Machinery
ACM Digital Library	Yadav, Deepika; Malik, Prerna; Dabas, Kirti; Singh, Pushpendra	Feedpal: Understanding Opportunities for Chatbots in Breastfeeding Education of Women in India	Use of chatbots in different spheres of life is continuously increasing since a couple of years. We attempt to understand the potential of chatbots for breastfeeding education by conducting an Wizard-of-Oz experiment with 22 participants. Our participants included breastfeeding mothers and community health workers from the slum areas of Delhi, India.We prototyped our chatbot as an interactive que…	asha, breastfeeding, chatbot, chw, hci4d, india	Proc. ACM Hum.-Comput. Interact.	3	CSCW	November		2019	New York, NY, USA	https://doi.org/10.1145/3359272				Association for Computing Machinery
Springer Link	Nicolas CarlFranziska SchrammSarah HaggenmüllerJakob Nikolas KatherMartin J. HetzChristoph WiesMaurice Stephan MichelFrederik WesselsTitus J. Brinker	Large language model use in clinical oncology			npj Precision Oncology					2024		https://link.springer.com/article/10.1038/s41698-024-00733-4					10.1038/s41698-024-00733-4	Article
Springer Link	Jana MišićRinie van EstLinda Kool	Good governance of public sector AI: a combined value framework for good order and a good society			AI and Ethics					2025		https://link.springer.com/article/10.1007/s43681-025-00751-3					10.1007/s43681-025-00751-3	Article
Springer Link	Jaideep Visave	Transparency in AI for emergency management: building trust and accountability			AI and Ethics					2025		https://link.springer.com/article/10.1007/s43681-025-00692-x					10.1007/s43681-025-00692-x	Article
Springer Link	Luca NanniniMarta Marchiori ManerbaIsacco Beretta	Mapping the landscape of ethical considerations in explainable AI research			Ethics and Information Technology					2024		https://link.springer.com/article/10.1007/s10676-024-09773-7					10.1007/s10676-024-09773-7	Article
Springer Link	Inyoung CheongAylin CaliskanTadayoshi Kohno	Safeguarding human values: rethinking US law for generative AI’s societal impacts			AI and Ethics					2024		https://link.springer.com/article/10.1007/s43681-024-00451-4					10.1007/s43681-024-00451-4	Article
Springer Link	Marco CascellaJonathan MontomoliValentina BelliniElena Bignami	Evaluating the Feasibility of ChatGPT in Healthcare: An Analysis of Multiple Clinical and Research Scenarios			Journal of Medical Systems					2023		https://link.springer.com/article/10.1007/s10916-023-01925-4					10.1007/s10916-023-01925-4	Article
Springer Link	Xiangming CaiYuanming GengYiming DuBart WestermanDuolao WangChiyuan MaJuan J. Garcia Vallejo	Utilizing Large language models to select literature for meta-analysis shows workload reduction while maintaining a similar recall level as manual curation			BMC Medical Research Methodology					2025		https://link.springer.com/article/10.1186/s12874-025-02569-3					10.1186/s12874-025-02569-3	Article
Springer Link	Yavuz YigitMahmut Firat KaynakBaha AlkahloutShabbir AhmedSerkan GünayAsim Enes Ozbek	AI-assisted decision-making in mild traumatic brain injury			BMC Emergency Medicine					2025		https://link.springer.com/article/10.1186/s12873-024-01159-8					10.1186/s12873-024-01159-8	Article
Springer Link	Anmol AroraJoseph E. AldermanJoanne PalmerShaswath GanapathiElinor LawsMelissa D. McCraddenLauren Oakden-RaynerStephen R. PfohlMarzyeh GhassemiFrancis McKayDarren TreanorNegar RostamzadehBilal MateenJacqui GathAdewole O. AdebajoStephanie KukuRubeta MatinKatherine HellerElizabeth SapeyNeil J. SebireHeather Cole-LewisMelanie CalvertAlastair DennistonXiaoxuan Liu	The value of standards for health datasets in artificial intelligence-based applications			Nature Medicine					2023		https://link.springer.com/article/10.1038/s41591-023-02608-w					10.1038/s41591-023-02608-w	Article
Springer Link	Deniz Kenan KılıçAlex Elkjær VasegaardAurélien DesoeuvresPeter Nielsen	A Semi-Automated Solution Approach Recommender for a Given Use Case: a Case Study for AI/ML in Oncology via Scopus and OpenAI			Human-Centric Intelligent Systems					2024		https://link.springer.com/article/10.1007/s44230-024-00070-6					10.1007/s44230-024-00070-6	Article
Springer Link	Yucong LinJia LiHuan XiaoLujie ZhengYing XiaoHong SongJingfan FanDeqiang XiaoDanni AiTianyu FuFeifei WangHan LvJian Yang	Automatic literature screening using the PAJO deep-learning model for clinical practice guidelines			BMC Medical Informatics and Decision Making					2023		https://link.springer.com/article/10.1186/s12911-023-02328-8					10.1186/s12911-023-02328-8	Article
Springer Link	Marvin KopkaNiklas von KalckreuthMarkus A. Feufel	Accuracy of online symptom assessment applications, large language models, and laypeople for self–triage decisions			npj Digital Medicine					2025		https://link.springer.com/article/10.1038/s41746-025-01566-6					10.1038/s41746-025-01566-6	Article
Springer Link	Bernhard G. HummLothar B. BlumJohannes BusseSophie DecherMichael DembachChristian GoetzThomas HoppeLukas KauppAnne SchwerkEva SeidlmayerMelanie SiegelRigo WenningAlexander Zender	New trends in applied machine intelligence			Informatik Spektrum					2025		https://link.springer.com/article/10.1007/s00287-025-01589-z					10.1007/s00287-025-01589-z	Article
Springer Link	Florian BorchertPaul WullenweberAnnika OeserNina KreuzbergerTorsten KargeThomas LangerNicole SkoetzLothar H. WielerMatthieu-P. SchapranowBert Arnrich	High-precision information retrieval for rapid clinical guideline updates			npj Digital Medicine					2025		https://link.springer.com/article/10.1038/s41746-025-01648-5					10.1038/s41746-025-01648-5	Article
Springer Link	Connor ReesBerndt Müller	All that glitters is not gold: trustworthy and ethical AI principles			AI and Ethics					2022		https://link.springer.com/article/10.1007/s43681-022-00232-x					10.1007/s43681-022-00232-x	Article
Springer Link	Catherine A. GaoFrederick M. HowardNikolay S. MarkovEmma C. DyerSiddhi RameshYuan LuoAlexander T. Pearson	Comparing scientific abstracts generated by ChatGPT to real abstracts with detectors and blinded human reviewers			npj Digital Medicine					2023		https://link.springer.com/article/10.1038/s41746-023-00819-6					10.1038/s41746-023-00819-6	Article
Springer Link	Jonas SchuettAnn-Katrin ReuelAlexis Carlier	How to design an AI ethics board			AI and Ethics					2024		https://link.springer.com/article/10.1007/s43681-023-00409-y					10.1007/s43681-023-00409-y	Article
Springer Link	Ben WilsonChiara NataliMatt RoachDarren ScottAlma RahatDavid RawlinsonFederico Cabitza	Dimensions of Human-Machine Combination: Prompting the Development of Deployable Intelligent Decision Systems for Situated Clinical Contexts			Computer Supported Cooperative Work (CSCW)					2025		https://link.springer.com/article/10.1007/s10606-025-09514-4					10.1007/s10606-025-09514-4	Article
Springer Link	Ana Cristina Bicharra GarciaMarcio Gomes Pinto GarciaRoberto Rigobon	Algorithmic discrimination in the credit domain: what do we know about it?			AI & SOCIETY					2023		https://link.springer.com/article/10.1007/s00146-023-01676-3					10.1007/s00146-023-01676-3	Article
Springer Link	Leila Abdoli NajmiSakineh Mohammad-Alizadeh-CharandabiFatemeh AbbasalizadehHaniyeh Salehi PoormehrFariba PashazadeMojgan Mirghafourvand	A clinical guideline for the Iranian women and newborns in the postpartum period			BMC Health Services Research					2024		https://link.springer.com/article/10.1186/s12913-024-11026-8					10.1186/s12913-024-11026-8	Article
Springer Link	Paul HayesNoel FitzpatrickJosé Manuel Ferrández	From applied ethics and ethical principles to virtue and narrative in AI practices			AI and Ethics					2024		https://link.springer.com/article/10.1007/s43681-024-00472-z					10.1007/s43681-024-00472-z	Article
Springer Link	Marcel Becker	ChatGPT as imperfect rhetorical tool in public policy			AI & SOCIETY					2024		https://link.springer.com/article/10.1007/s00146-024-02159-9					10.1007/s00146-024-02159-9	Article
Springer Link	Jasmin HennrichEva RitzPeter HofmannNils Urbach	Capturing artificial intelligence applications’ value proposition in healthcare – a qualitative research study			BMC Health Services Research					2024		https://link.springer.com/article/10.1186/s12913-024-10894-4					10.1186/s12913-024-10894-4	Article
Springer Link	Ibai Guillén-PachoCarlos Badenes-OlmedoOscar Corcho	Dynamic topic modelling for exploring the scientific literature on coronavirus: an unsupervised labelling technique			International Journal of Data Science and Analytics					2024		https://link.springer.com/article/10.1007/s41060-024-00610-0					10.1007/s41060-024-00610-0	Article
Springer Link	Brett D. ThombsClaire AdamsElsa-Lynn NassarMarie-Eve CarrierMeira GolbergKanika BharthiAmanda WurzAnnabelle SouthLinda KwakkenbosSabrina HoaDanielle B. RiceGeneviève GuillotAmanda Lawrie-JonesMaureen SauvéSusan J. BartlettCatherine FortuneAmy GietzenKaren GottesmanMarie HudsonLaura K. HummersVanessa L. MalcarneMaureen D. MayesMichelle RichardJames StempelRobyn K. WojeckKathleen BlagraveJill T. Bo…	Master protocol for a series of cohort-based randomized controlled trials to test tools to communicate research results to study participants and others with relevant lived experience: the SPIN-CLEAR Trials			Trials					2025		https://link.springer.com/article/10.1186/s13063-025-08846-2					10.1186/s13063-025-08846-2	Article
Springer Link	Dennis NguyenErik Hekman	The news framing of artificial intelligence: a critical exploration of how media discourses make sense of automation			AI & SOCIETY					2022		https://link.springer.com/article/10.1007/s00146-022-01511-1					10.1007/s00146-022-01511-1	Article
Springer Link	Nabil M. AbdelAzizAliaa A. AliSoaad M. NaguibLamiaa S. Fayed	Clustering-based topic modeling for biomedical documents extractive text summarization			The Journal of Supercomputing					2024		https://link.springer.com/article/10.1007/s11227-024-06640-6					10.1007/s11227-024-06640-6	Article
Springer Link	Marie Oldfield	Technical challenges and perception: does AI have a PR issue?			AI and Ethics					2023		https://link.springer.com/article/10.1007/s43681-023-00316-2					10.1007/s43681-023-00316-2	Article
Springer Link	Xin YeXinfeng WangHugo Lin	Global Research on Pandemics or Epidemics and Mental Health: A Natural Language Processing Study			Journal of Epidemiology and Global Health					2024		https://link.springer.com/article/10.1007/s44197-024-00284-8					10.1007/s44197-024-00284-8	Article
Springer Link	Mahsa PahlevaniEnayat RajabiMajid TaghaviPeter VanBerkel	Developing a decision support tool to predict delayed discharge from hospitals using machine learning			BMC Health Services Research					2025		https://link.springer.com/article/10.1186/s12913-024-12195-2					10.1186/s12913-024-12195-2	Article
Springer Link	Claudio NovelliFederico CasolariAntonino RotoloMariarosaria TaddeoLuciano Floridi	Taking AI risks seriously: a new assessment model for the AI Act			AI & SOCIETY					2023		https://link.springer.com/article/10.1007/s00146-023-01723-z					10.1007/s00146-023-01723-z	Article
Springer Link	Masike MalatjiAlaa Tolah	Artificial intelligence (AI) cybersecurity dimensions: a comprehensive framework for understanding adversarial and offensive AI			AI and Ethics					2024		https://link.springer.com/article/10.1007/s43681-024-00427-4					10.1007/s43681-024-00427-4	Article
Springer Link	Reshma AminAndrea GershonFrancine BuchananRegina PizzutiAdam QaziNishali PatelRuxandra PintoMyla E. MorettiMunazzah AmbreenPaula AbelhaAdele BakerSacha BhatiaCindy BrennanJulia BokhautJackie ChiangNisha CithiravelJana CollinsDaniel Cornejo PalmaLeah CostaKatie N DaintyRefika ErsuTom FisherErin FleischerSandy FodeyIan FraserRoger GoldsteinJanet HyattAshley InmanMary IrvenJoanna JanevskRaj KohliShe…	The <i>T</i>ransitions to <i>L</i>ong-term <i>I</i>n Home <i>V</i>entilator <i>E</i>ngagement Study (Transitions to LIVE): study protocol for a pragmatic randomized controlled trial			Trials					2022		https://link.springer.com/article/10.1186/s13063-022-06035-z					10.1186/s13063-022-06035-z	Article
Springer Link	Andrea TagarelliAndrea Simeri	Unsupervised law article mining based on deep pre-trained language representation models with application to the Italian civil code			Artificial Intelligence and Law					2021		https://link.springer.com/article/10.1007/s10506-021-09301-8					10.1007/s10506-021-09301-8	Article
Springer Link	Vincent MartenotValentin MasdeuJean CupeFaustine GehinMargot BlanchonJulien DauriatAlexander HorstMichael RenaudinPhilippe GirardJean-Daniel Zucker	LiSA: an assisted literature search pipeline for detecting serious adverse drug events with deep learning			BMC Medical Informatics and Decision Making					2022		https://link.springer.com/article/10.1186/s12911-022-02085-0					10.1186/s12911-022-02085-0	Article
Springer Link	Francesco SanmarchiAndrea BucciAndrea Giovanni NuzzoleseGherardo CarulloFabrizio ToscanoNicola NanteDavide Golinelli	A step-by-step researcher's guide to the use of an AI-based transformer in epidemiology: an exploratory analysis of ChatGPT using the STROBE checklist for observational studies			Journal of Public Health					2023		https://link.springer.com/article/10.1007/s10389-023-01936-y					10.1007/s10389-023-01936-y	Article
Springer Link	Mark AlfanoEhsan AbedinRitsaart ReimannMarinus FerreiraMarc Cheong	Now you see me, now you don’t: an exploration of religious exnomination in DALL-E			Ethics and Information Technology					2024		https://link.springer.com/article/10.1007/s10676-024-09760-y					10.1007/s10676-024-09760-y	Article
Springer Link	Sophia FalkAimee van Wynsberghe	Challenging AI for Sustainability: what ought it mean?			AI and Ethics					2023		https://link.springer.com/article/10.1007/s43681-023-00323-3					10.1007/s43681-023-00323-3	Article
Springer Link	José de la Torre-LópezAurora RamírezJosé Raúl Romero	Artificial intelligence to automate the systematic review of scientific literature			Computing					2023		https://link.springer.com/article/10.1007/s00607-023-01181-x					10.1007/s00607-023-01181-x	Article
Springer Link	Yeawon LeeJinseok SonMin Song	BertSRC: transformer-based semantic relation classification			BMC Medical Informatics and Decision Making					2022		https://link.springer.com/article/10.1186/s12911-022-01977-5					10.1186/s12911-022-01977-5	Article
Springer Link	Scott McLachlanEvangelia KyrimiKudakwashe DubeNorman FentonLisa C. Webley	Lawmaps: enabling legal AI development through visualisation of the implicit structure of legislation and lawyerly process			Artificial Intelligence and Law					2022		https://link.springer.com/article/10.1007/s10506-021-09298-0					10.1007/s10506-021-09298-0	Article
Springer Link	Don HusereauMichael DrummondFederico AugustovskiEsther de Bekker-GrobAndrew H. BriggsChris CarswellLisa CaulleyNathorn ChaiyakunaprukDan GreenbergElizabeth LoderJosephine MauskopfC. Daniel MullinsStavros PetrouRaoh-Fang PwuSophie StaniszewskaIvett JakabEmma KinlochEric LowJean MossmanDeclan NoonePhil PosnerJo WatsonWendy BabidgeLyn BeamesderferDior BeerensChris CarswellTillie CryerAna DonnellyMan…	Consolidated Health Economic Evaluation Reporting Standards 2022 (CHEERS 2022) statement: updated reporting guidance for health economic evaluations			The European Journal of Health Economics					2022		https://link.springer.com/article/10.1007/s10198-021-01426-6					10.1007/s10198-021-01426-6	Article
Springer Link	Jonathan P. ScacciaVictoria C. Scott	5335 days of <i>Implementation Science</i>: using natural language processing to examine publication trends and topics			Implementation Science					2021		https://link.springer.com/article/10.1186/s13012-021-01120-4					10.1186/s13012-021-01120-4	Article
Springer Link	Andre EstevaAnuprit KaleRomain PaulusKazuma HashimotoWenpeng YinDragomir RadevRichard Socher	COVID-19 information retrieval with deep-learning based semantic search, question answering, and abstractive summarization			npj Digital Medicine					2021		https://link.springer.com/article/10.1038/s41746-021-00437-0					10.1038/s41746-021-00437-0	Article
Springer Link	Orestis LampridisLaura StateRiccardo GuidottiSalvatore Ruggieri	Explaining short text classification with diverse synthetic exemplars and counter-exemplars			Machine Learning					2022		https://link.springer.com/article/10.1007/s10994-022-06150-7					10.1007/s10994-022-06150-7	Article
Springer Link	Sigrid DewaeleSteve Van den BulckLien GerneBert Vaes	Development of primary care quality indicators for chronic obstructive pulmonary disease using a Delphi-derived method			npj Primary Care Respiratory Medicine					2022		https://link.springer.com/article/10.1038/s41533-022-00276-w					10.1038/s41533-022-00276-w	Article
Springer Link	Alejo José G. SisonDulce M. Redín	A neo-aristotelian perspective on the need for artificial moral agents (AMAs)			AI & SOCIETY					2021		https://link.springer.com/article/10.1007/s00146-021-01283-0					10.1007/s00146-021-01283-0	Article
Springer Link	Benjamin KisliukJan Christoph KrauseHendrik MeemkenJuan Carlos Saborío MoralesHenning MüllerJoachim Hertzberg	AI in Current and Future Agriculture: An Introductory Overview			KI - Künstliche Intelligenz					2023		https://link.springer.com/article/10.1007/s13218-023-00826-5					10.1007/s13218-023-00826-5	Article
Springer Link	Tadashi Nomoto	Keyword Extraction: A Modern Perspective			SN Computer Science					2022		https://link.springer.com/article/10.1007/s42979-022-01481-7					10.1007/s42979-022-01481-7	Article
Springer Link	Alexandra Gheondea-Eladi	Patient decision aids: a content analysis based on a decision tree structure			BMC Medical Informatics and Decision Making					2019		https://link.springer.com/article/10.1186/s12911-019-0840-x					10.1186/s12911-019-0840-x	Article
Springer Link	Austin J. BrockmeierMeizhi JuPiotr PrzybyłaSophia Ananiadou	Improving reference prioritisation with PICO recognition			BMC Medical Informatics and Decision Making					2019		https://link.springer.com/article/10.1186/s12911-019-0992-8					10.1186/s12911-019-0992-8	Article
Springer Link	Robert D. DanielsStephen J. BertkeKaitlin Kelly-ReifDavid B. RichardsonRichard HaylockDominique LaurierKlervi LeuraudMonika MoissonnierIsabelle Thierry-ChefAusrele KesminieneMary K. Schubauer-Berigan	Updated findings on temporal variation in radiation-effects on cancer mortality in an international cohort of nuclear workers (INWORKS)			European Journal of Epidemiology					2024		https://link.springer.com/article/10.1007/s10654-024-01178-6					10.1007/s10654-024-01178-6	Article
Springer Link	Chenhao YangBen HeCanjia LiJungang Xu	A Feedback-Based Approach to Utilizing Embeddings for Clinical Decision Support			Data Science and Engineering					2017		https://link.springer.com/article/10.1007/s41019-017-0052-2					10.1007/s41019-017-0052-2	Article
Springer Link	Vachik S. DaveBaichuan ZhangPin-Yu ChenMohammad Al Hasan	Neural-Brane: Neural Bayesian Personalized Ranking for Attributed Network Embedding			Data Science and Engineering					2019		https://link.springer.com/article/10.1007/s41019-019-0092-x					10.1007/s41019-019-0092-x	Article
World Scientific	Elizabeth Healey and Isaac Kohane	LLM-CGM: A Benchmark for Large Language Model-Enabled Querying of Continuous Glucose Monitoring Data for Conversational Diabetes Management	Over the past decade, wearable technology has dramatically changed how patients manage chronic diseases. The widespread availability of on-body sensors, such as heart rate monitors and continuous glucose monitoring (CGM) sensors, has allowed patients to have real-time data about their health. Most of these data are readily available on patients’ smartphone applications, where patients can view th…	Large Language Models, Human-AI Interaction, Diabetes, Time Series						2024		https://www.worldscientific.com/doi/10.1142/9789819807024_0007					https://doi.org/10.1142/9789819807024_0007
Wiley Online Library	Zhou, Jinsong; Cheng, Yuhan; He, Sixu; Chen, Yingcong; Chen, Hao	Large Language Models for Transforming Healthcare: A Perspective on DeepSeek-R1			MedComm – Future Medicine	4	2		e70021	2025		https://onlinelibrary.wiley.com/doi/abs/10.1002/mef2.70021					https://doi.org/10.1002/mef2.70021
Wiley Online Library	Ye, Yongqin; Sarkar, Shuvam; Bhaskar, Anand; Tomlinson, Brian; Monteiro, Olivia	Using ChatGPT in a clinical setting: A case report			MedComm – Future Medicine	2	2		e51	2023		https://onlinelibrary.wiley.com/doi/abs/10.1002/mef2.51					https://doi.org/10.1002/mef2.51
Wiley Online Library	Baptista-Hon, Daniel T.; Fesalbon, Gabriel João W.; Monteiro, Olivia	Changing clinical features of the 2022 monkeypox global health emergency			MedComm – Future Medicine	1	2		e24	2022		https://onlinelibrary.wiley.com/doi/abs/10.1002/mef2.24					https://doi.org/10.1002/mef2.24
Wiley Online Library	Zou, Jun	Artificial intelligence revolution in structure prediction for entire proteomes			MedComm – Future Medicine	1	2		e19	2022		https://onlinelibrary.wiley.com/doi/abs/10.1002/mef2.19					https://doi.org/10.1002/mef2.19
Wiley Online Library	Cheng, Huzi; Shi, Wen; Sheng, Bin; Lee, Aaron Y.; Car, Josip; Chaudhary, Varun; Atanasov, Atanas G.; Liu, Nan; Qiu, Yue; Chen, Qingyu; Wong, Tien Yin; Tham, Yih-Chung; Zheng, Ying-Feng	The Use of Large Language Models and Their Association With Enhanced Impact in Biomedical Research and Beyond			MedComm – Future Medicine	4	2		e70019	2025		https://onlinelibrary.wiley.com/doi/abs/10.1002/mef2.70019					https://doi.org/10.1002/mef2.70019
Wiley Online Library	Gao, Yuanxu; Baptista-Hon, Daniel T.; Zhang, Kang	The inevitable transformation of medicine and research by large language models: The possibilities and pitfalls			MedComm – Future Medicine	2	2		e49	2023		https://onlinelibrary.wiley.com/doi/abs/10.1002/mef2.49					https://doi.org/10.1002/mef2.49
Wiley Online Library	Li, Shen; Liu, Xia; Wang, Xia; Wang, Yilin; Ma, Xuelei	Social short video platform assisted care for adverse psychological symptoms in cancer patients: A mixed-methods study			MedComm – Future Medicine	3	2		e88	2024		https://onlinelibrary.wiley.com/doi/abs/10.1002/mef2.88					https://doi.org/10.1002/mef2.88
Wiley Online Library	Wang, Zihan; Si, Weichen; Chen, Xingyu; Huang, Chen	Systemic pharmacology and bioinformatics: Exploring the modern biological mechanisms of rhubarb in the treatment of papillary thyroid carcinoma			MedComm – Future Medicine	2	4		e69	2023		https://onlinelibrary.wiley.com/doi/abs/10.1002/mef2.69					https://doi.org/10.1002/mef2.69
Wiley Online Library	Peng, Huagang; Rao, Yifan; Shang, Weilong; Yang, Yi; Tan, Li; Liu, Lu; Hu, Zhen; Wang, Yuting; Huang, Xiaonan; Liu, He; Li, Mengyang; Guo, Zuwen; Chen, Juan; Yang, Yuhua; Wu, Jianghong; Yuan, Wenchang; Hu, Qiwen; Rao, Xiancai	Vancomycin-intermediate Staphylococcus aureus employs CcpA-GlmS metabolism regulatory cascade to resist vancomycin			MedComm – Future Medicine	3	4		e70007	2024		https://onlinelibrary.wiley.com/doi/abs/10.1002/mef2.70007					https://doi.org/10.1002/mef2.70007
PubMed	Huang T, Safranek C, Socrates V, Chartash D, Wright D, Dilip M, Sangal RB, Taylor RA.	Patient-Representing Population's Perceptions of GPT-Generated Versus Standard Emergency Department Discharge Instructions: Randomized Blind Survey Assessment	BACKGROUND: Discharge instructions are a key form of documentation and patient communication in the time of transition from the emergency department (ED) to home. Discharge instructions are time-consuming and often underprioritized, especially in the ED, leading to discharge delays and possibly impersonal patient instructions. Generative artificial intelligence and large language models (LLMs) of…		J Med Internet Res					2024							10.2196/60336
PubMed	Chen X, Zhao Z, Zhang W, Xu P, Wu Y, Xu M, Gao L, Li Y, Shang X, Shi D, He M.	EyeGPT for Patient Inquiries and Medical Education: Development and Validation of an Ophthalmology Large Language Model	BACKGROUND: Large language models (LLMs) have the potential to enhance clinical flow and improve medical education, but they encounter challenges related to specialized knowledge in ophthalmology. OBJECTIVE: This study aims to enhance ophthalmic knowledge by refining a general LLM into an ophthalmology-specialized assistant for patient inquiries and medical education. METHODS: We transformed Llam…		J Med Internet Res					2024							10.2196/60063
PubMed	Kämmer JE, Hautz WE, Krummrey G, Sauter TC, Penders D, Birrenbach T, Bienefeld N.	Effects of interacting with a large language model compared with a human coach on the clinical diagnostic process and outcomes among fourth-year medical students: study protocol for a prospective, randomised experiment using patient vignettes	INTRODUCTION: Versatile large language models (LLMs) have the potential to augment diagnostic decision-making by assisting diagnosticians, thanks to their ability to engage in open-ended, natural conversations and their comprehensive knowledge access. Yet the novelty of LLMs in diagnostic decision-making introduces uncertainties regarding their impact. Clinicians unfamiliar with the use of LLMs i…		BMJ Open					2024							10.1136/bmjopen-2024-087469
PubMed	Suehs CM, Vachier I, Galeazzi D, Vaast F, Cardon F, Molinari N, Bourdin A.	Standard patient training versus Vik-Asthme chatbot-guided training: 'AsthmaTrain' - a protocol for a randomised controlled trial for patients with asthma	INTRODUCTION: Therapeutic education for patients with asthma has been shown to reduce asthma morbidity. The high availability of smart phones provides the opportunity to furnish patient training via specifically designed chatbot applications. The goal of this protocol is to perform a first pilot comparison of traditional face to face versus chatbot-guided patient therapeutic education programmes …		BMJ Open					2023							10.1136/bmjopen-2022-067039
PubMed	Chen P, Li Y, Zhang X, Feng X, Sun X.	The acceptability and effectiveness of artificial intelligence-based chatbot for hypertensive patients in community: protocol for a mixed-methods study	BACKGROUND: Chatbots can provide immediate assistance tailored to patients' needs, making them suitable for sustained accompanying interventions. Nevertheless, there is currently no evidence regarding their acceptability by hypertensive patients and the factors influencing the acceptability in the real-world. Existing evaluation scales often focus solely on the technology itself, overlooking the …		BMC Public Health					2024							10.1186/s12889-024-19667-4
PubMed	Meyer A, Riese J, Streichert T.	Comparison of the Performance of GPT-3.5 and GPT-4 With That of Medical Students on the Written German Medical Licensing Examination: Observational Study	BACKGROUND: The potential of artificial intelligence (AI)-based large language models, such as ChatGPT, has gained significant attention in the medical field. This enthusiasm is driven not only by recent breakthroughs and improved accessibility, but also by the prospect of democratizing medical knowledge and promoting equitable health care. However, the performance of ChatGPT is substantially inf…		JMIR Med Educ					2024							10.2196/50965
PubMed	Janeiro J, Barreira S, Martins P, Ninitas P, Fonseca JE, Campos J, Monteiro JM.	Palm-up test and range of motion in flexion and external rotation provide best correlation with disability and perceived pain in patients with shoulder complaints	The aim of this study was to find a reliable set of clinical tests to predict pain and disability in patients with shoulder pain. Shoulder pain is the second most frequent musculoskeletal complaint in the primary care setting and has a great impact in work and leisure activities. Patient reported outcomes measuring pain and disability are available, but they are time-consuming, often biased by ps…		Acta Reumatol Port					2020
PubMed	Šuvalov H, Lepson M, Kukk V, Malk M, Ilves N, Kuulmets HA, Kolde R.	Using Synthetic Health Care Data to Leverage Large Language Models for Named Entity Recognition: Development and Validation Study	BACKGROUND: Named entity recognition (NER) plays a vital role in extracting critical medical entities from health care records, facilitating applications such as clinical decision support and data mining. Developing robust NER models for low-resource languages, such as Estonian, remains a challenge due to the scarcity of annotated data and domain-specific pretrained models. Large language models …		J Med Internet Res					2025							10.2196/66279
PubMed	Wang S, Mo C, Chen Y, Dai X, Wang H, Shen X.	Exploring the Performance of ChatGPT-4 in the Taiwan Audiologist Qualification Examination: Preliminary Observational Study Highlighting the Potential of AI Chatbots in Hearing Care	BACKGROUND: Artificial intelligence (AI) chatbots, such as ChatGPT-4, have shown immense potential for application across various aspects of medicine, including medical education, clinical practice, and research. OBJECTIVE: This study aimed to evaluate the performance of ChatGPT-4 in the 2023 Taiwan Audiologist Qualification Examination, thereby preliminarily exploring the potential utility of AI…		JMIR Med Educ					2024							10.2196/55595
PubMed	Yang Z, Yao Z, Tasmin M, Vashisht P, Jang WS, Ouyang F, Wang B, McManus D, Berlowitz D, Yu H.	Unveiling GPT-4V's hidden challenges behind high accuracy on USMLE questions: Observational Study	BACKGROUND: Recent advancements in artificial intelligence, such as GPT-3.5 Turbo (OpenAI) and GPT-4, have demonstrated significant potential by achieving good scores on text-only United States Medical Licensing Examination (USMLE) exams and effectively answering questions from physicians. However, the ability of these models to interpret medical images remains underexplored. OBJECTIVE: This stud…		J Med Internet Res					2025							10.2196/65146
PubMed	McBain RK, Cantor JH, Zhang LA, Baker O, Zhang F, Halbisen A, Kofner A, Breslau J, Stein B, Mehrotra A, Yu H.	Competency of Large Language Models in Evaluating Appropriate Responses to Suicidal Ideation: Comparative Study	BACKGROUND: With suicide rates in the United States at an all-time high, individuals experiencing suicidal ideation are increasingly turning to large language models (LLMs) for guidance and support. OBJECTIVE: The objective of this study was to assess the competency of 3 widely used LLMs to distinguish appropriate versus inappropriate responses when engaging individuals who exhibit suicidal ideat…		J Med Internet Res					2025							10.2196/67891
PubMed	Wong CL, So WKW, Chan CWH, Choi KC, Li H.	Effects of smartphone-based chatbot intervention to increase influenza and COVID-19 vaccine uptake among South Asian ethnic minorities in Hong Kong: protocol for a randomised waitlist-controlled trial	INTRODUCTION: Protecting non-native ethnic minority groups against cocirculation of influenza and COVID-19 is crucial, and vaccination could be a viable option. Smartphone-based chatbots offer promising opportunities for improving vaccine knowledge and addressing barriers encountered by ethnic minorities. This trial aims to evaluate the effects of smartphone-based chatbot intervention on influenz…		BMJ Open					2024							10.1136/bmjopen-2023-080725
PubMed	Goh CY, Parlow S, Di Santo P, Simard T, Jung R, Ahmed Z, Verreault-Julien L, Kuhar P, Chan V, Al-Atassi T, Toeg H, Bernick J, Wells GA, Ruel M, Hibbert B.	Utility of a smartphone application in assessing palmar circulation prior to radial artery harvesting for coronary artery bypass grafting: rationale and design of the randomised CAPITAL iRADIAL-CABG trial	INTRODUCTION: There is emerging evidence supporting the use of the radial artery (RA) as a preferred secondary conduit for coronary artery bypass grafting (CABG) as it is associated with higher rates of graft patency at 5 years when compared with saphenous vein grafts (SVG). The modified Allen's test (MAT) is traditionally regarded as the standard of care in the assessment of ulnar artery (UA) pa…		BMJ Open					2022							10.1136/bmjopen-2021-055580
PubMed	Lestido V, Rodríguez F, Rodríguez A, Pombo V, Barrios R, Pavani C.	Photobiomodulation in the treatment of palmar-plantar erythrodysesthesia: a randomised controlled clinical study protocol	INTRODUCTION: Hand-foot syndrome, also known as palmar-plantar erythrodysesthesia (PPE), is a complication caused by chemotherapy. Clinically, it manifests as erythema and oedema on the palms of the hands and feet, dry and scaly skin, accompanied by a sensation of tightness and pain. Extreme cases have blisters and ulcerations that may require hospitalisation and/or pause in cancer treatment. It …		BMJ Open					2024							10.1136/bmjopen-2023-081459
PubMed	Avila-Tomas JF, Olano-Espinosa E, Minué-Lorenzo C, Martinez-Suberbiola FJ, Matilla-Pardo B, Serrano-Serrano ME, Escortell-Mayor E; Group Dej@lo.	Effectiveness of a chat-bot for the adult population to quit smoking: protocol of a pragmatic clinical trial in primary care (Dejal@)	BACKGROUND: The wide scale and severity of consequences of tobacco use, benefits derived from cessation, low rates of intervention by healthcare professionals, and new opportunities stemming from novel communications technologies are the main factors motivating this project. Thus, the purpose of this study is to assess the effectiveness of an intervention that helps people cease smoking and incre…		BMC Med Inform Decis Mak					2019							10.1186/s12911-019-0972-z
PubMed	Reichenpfader D, Knupp J, von Däniken SU, Gaio R, Dennstädt F, Cereghetti GM, Sander A, Hiltbrunner H, Nairz K, Denecke K.	Enhancing Bidirectional Encoder Representations From Transformers (BERT) With Frame Semantics to Extract Clinically Relevant Information From German Mammography Reports: Algorithm Development and Validation	BACKGROUND: Structured reporting is essential for improving the clarity and accuracy of radiological information. Despite its benefits, the European Society of Radiology notes that it is not widely adopted. For example, while structured reporting frameworks such as the Breast Imaging Reporting and Data System provide standardized terminology and classification for mammography findings, radiology …		J Med Internet Res					2025							10.2196/68427
PubMed	Yu B, Wang B, Shrestha N, Luo F.	Pre-emptive coinfiltration of dexamethasone palmitate emulsion with ropivacaine for postoperative pain in patients undergoing major spine surgery: a study protocol for a prospective, randomised controlled, multicentre trial	INTRODUCTION: Patients undergoing major spine surgery usually experience moderate-to-severe postoperative pain. It has been shown that dexamethasone as an adjunct to local anaesthesia (LA) infiltration presented a superior analgesic benefit compared with LA alone in various types of surgeries. However, a recent meta-analysis reported that the overall benefits of dexamethasone infiltration were ma…		BMJ Open					2023							10.1136/bmjopen-2023-072162
PubMed	Zhang H, Zhang T, Zheng Z, Gao J, Gao B, Hou L, Zhao J, Wang L, Dong H, Lei C.	Rationale and design for the thoracic Paravertebral Adjunctive Dexamethasone Palmitate Reducing chronic pain After cardiac surgery (PANDORA) trial: a parallel-group, double-blinded, randomised controlled, single-centre study	INTRODUCTION: Minimally invasive cardiac surgery (MICS) is important for enhanced recovery in cardiac surgery. However, the incidence of chronic postsurgical pain (CPSP) is high and is associated with worsened quality of recovery and life, as well as raised short-term or long-term mortality. The mechanism is not clear, and there is still a lack of safe and effective preventive measures. METHODS A…		BMJ Open					2025							10.1136/bmjopen-2024-086392
PubMed		ChatGPT: friend or foe?			The Lancet Digital Health					2023		https://pubmed.ncbi.nlm.nih.gov/36754723/					10.1016/S2589-7500(23)00023-7		Editorial
PubMed	Stefan Harrer	Attention is not all you need: the complicated case of ethically using large language models in healthcare and medicine	Large Language Models (LLMs) are a key component of generative artificial intelligence (AI) applications for creating new content including text, imagery, audio, code, and videos in response to textual instructions. Without human oversight, guidance and responsible design and operation, such generative AI applications will remain a party trick with substantial potential for creating and spreading…	AI ethics; AI trustworthiness; Augmented human intelligence; Foundation models; Generative artificial intelligence; Information management; Large language models.	EBioMedicine					2023		https://pubmed.ncbi.nlm.nih.gov/36924620/					10.1016/j.ebiom.2023.104512		Personal View
PubMed	Jae Hyuk Kim, Sun Kyung Kim, Jongmyung Choi, Youngho Lee	Reliability of ChatGPT for performing triage task in the emergency department using the Korean Triage and Acuity Scale		Artificial intelligence; ChatGPT; KTAS; classification; emergency department; inter-rater reliability.						2024		https://pubmed.ncbi.nlm.nih.gov/38250148/					10.1177/20552076241227132		no ethics

## Sheet: Ph2 Screening
Name of Database	Author	Title	Abstract	Keywords	Journal	Volume	Number	Month	Pages	Year	Address	URL	Booktitle	Chapter	Series	Publisher	DOI	Content Type	Notes
ACM Digital Library	Wu, Shi; Zhou, Jianlong; Dong, Yifei; Chen, Fang	Enhancing Explainability of Deep Learning-Based ECG Diagnosis Using Large Language Models	The electrocardiogram (ECG) is an essential diagnostic tool for monitoring heart health. Traditional manual methods for ECG interpretation are increasingly challenged by the complexity of heart diseases and the volume of ECG data. Recent advancements in artificial intelligence (AI), particularly deep learning, have improved the efficiency and accuracy of ECG diagnostics. However, the "black-box" …	Electrocardiogram (ECG), Explainable AI (XAI), Multimodal Large Language Models (MLLMs), Grad-CAM					61–65	2025	New York, NY, USA	https://doi.org/10.1145/3704137.3704146	Proceedings of the 2024 8th International Conference on Advances in Artificial Intelligence		ICAAI '24	Association for Computing Machinery
ACM Digital Library	Choi, Ryuhaerang; Kim, Taehan; Park, Subin; Kim, Jennifer G.; Lee, Sung-Ju	Private Yet Social: How LLM Chatbots Support and Challenge Eating Disorder Recovery	Eating disorders (ED) are complex mental health conditions that require long-term management and support. Recent advancements in large language model (LLM)-based chatbots offer the potential to assist individuals in receiving immediate support. Yet, concerns remain about their reliability and safety in sensitive contexts such as ED. We explore the opportunities and potential harms of using LLM-ba…	chatbots, large language models, conversational agents, eating disorder, mental health						2025	New York, NY, USA	https://doi.org/10.1145/3706598.3713485	Proceedings of the 2025 CHI Conference on Human Factors in Computing Systems		CHI '25	Association for Computing Machinery
ACM Digital Library	Montagna, Sara; Ferretti, Stefano; Klopfenstein, Lorenz Cuno; Florio, Antonio; Pengo, Martino Francesco	Data Decentralisation of LLM-Based Chatbot Systems in Chronic Disease Self-Management	Chronic patient self-management is crucial for maintaining physical and psychological health, reducing pressure on healthcare systems, and promoting patient empowerment. Digital technologies, particularly chatbots, have emerged as powerful tools for supporting patients in managing their chronic conditions. Large language models (LLMs), such as GPT-4, have shown potential in improving chatbot-base…	chatbot, healthcare data privacy, hypertension, personal data store					205–212	2023	New York, NY, USA	https://doi.org/10.1145/3582515.3609536	Proceedings of the 2023 ACM Conference on Information Technology for Social Good		GoodIT '23	Association for Computing Machinery					Year-Wise Papers
ACM Digital Library	Minot, Joshua R.; Cheney, Nicholas; Maier, Marc; Elbers, Danne C.; Danforth, Christopher M.; Dodds, Peter Sheridan	Interpretable Bias Mitigation for Textual Data: Reducing Genderization in Patient Notes While Maintaining Classification Performance	Medical systems in general, and patient treatment decisions and outcomes in particular, can be affected by bias based on gender and other demographic elements. As language models are increasingly applied to medicine, there is a growing interest in building algorithmic fairness into processes impacting patient care. Much of the work addressing this question has focused on biases encoded in languag…	NLP, electronic health records, algorithmic fairness, data augmentation, interpretable machine learning	ACM Trans. Comput. Healthcare	3	4	November		2022	New York, NY, USA	https://doi.org/10.1145/3524887				Association for Computing Machinery					0	2017
ACM Digital Library	Marvin, Ggaliwango; Kyeyune, Ben; Jjingo, Daudi	Responsible Software Systems for Disease Diagnostics Using Symptom Text	Responsible software systems in digital health aim to prioritize ethical considerations, user safety, data privacy, transparency, inclusivity, accountability, sustainability, and interoperability throughout their design, development, and deployment processes. In this work, we demonstrate the use of advanced Natural Language processing techniques to build responsible intelligent systems with disea…	Artificial Intelligence, Data Mining, Disease Diagnostics, Mobile Health, Symptom Analysis					774–781	2024	New York, NY, USA	https://doi.org/10.1145/3675888.3676147	Proceedings of the 2024 Sixteenth International Conference on Contemporary Computing		IC3-2024	Association for Computing Machinery					0	2018
ACM Digital Library	Xu, Xuhai; Yao, Bingsheng; Dong, Yuanzhe; Gabriel, Saadia; Yu, Hong; Hendler, James; Ghassemi, Marzyeh; Dey, Anind K.; Wang, Dakuo	Mental-LLM: Leveraging Large Language Models for Mental Health Prediction via Online Text Data	Advances in large language models (LLMs) have empowered a variety of applications. However, there is still a significant gap in research when it comes to understanding and enhancing the capabilities of LLMs in the field of mental health. In this work, we present a comprehensive evaluation of multiple LLMs on various mental health prediction tasks via online text data, including Alpaca, Alpaca-LoR…	Instruction Finetuning, Large Language Model, Mental Health	Proc. ACM Interact. Mob. Wearable Ubiquitous Technol.	8	1	March		2024	New York, NY, USA	https://doi.org/10.1145/3643540				Association for Computing Machinery					0	2019
ACM Digital Library	Kitamura, Kenta; Irvan, Mhd; Shigetomi Yamaguchi, Rie	XAI for Medicine by ChatGPT Code interpreter	In recent years, with the prevalence of Artificial Intelligence (AI), the interpretability of AI outputs has become a significant issue. Especially the interpretability of large language models (LLMs), including ChatGPT, has emerged as a major challenge. Consequently, there is a growing interest in the research of Explainable Artificial Intelligence (XAI), which seeks to elucidate the decision-ma…	ChatGPT, ChatGPT Code interpreter, XAI, health care, medicine					28–34	2024	New York, NY, USA	https://doi.org/10.1145/3633624.3633629	Proceedings of the 2023 5th International Conference on Big-Data Service and Intelligent Computation		BDSIC '23	Association for Computing Machinery					1	2020
ACM Digital Library	Antoniak, Maria; Naik, Aakanksha; Alvarado, Carla S.; Wang, Lucy Lu; Chen, Irene Y.	NLP for Maternal Healthcare: Perspectives and Guiding Principles in the Age of LLMs	Ethical frameworks for the use of natural language processing (NLP) are urgently needed to shape how large language models (LLMs) and similar tools are used for healthcare applications. Healthcare faces existing challenges including the balance of power in clinician-patient relationships, systemic health disparities, historical injustices, and economic constraints. Drawing directly from the voice…	ethical guidelines, large language models, maternal health, natural language processing					1446–1463	2024	New York, NY, USA	https://doi.org/10.1145/3630106.3658982	Proceedings of the 2024 ACM Conference on Fairness, Accountability, and Transparency		FAccT '24	Association for Computing Machinery					0	2021
ACM Digital Library	Zhang, Haoran; Lu, Amy X.; Abdalla, Mohamed; McDermott, Matthew; Ghassemi, Marzyeh	Hurtful words: quantifying biases in clinical contextual word embeddings	In this work, we examine the extent to which embeddings may encode marginalized populations differently, and how this may lead to a perpetuation of biases and worsened performance on clinical tasks. We pretrain deep embedding models (BERT) on medical notes from the MIMIC-III hospital dataset, and quantify potential disparities using two approaches. First, we identify dangerous latent relationship…	algorithmic fairness, clinical notes, contextual language models, machine learning for health, natural language processing					110–120	2020	New York, NY, USA	https://doi.org/10.1145/3368555.3384448	Proceedings of the ACM Conference on Health, Inference, and Learning		CHIL '20	Association for Computing Machinery					1	2022
ACM Digital Library	El Zein, Yamane; Salehzadeh Niksirat, Kavous; Zufferey, No\'{e}; Humbert, Mathias; Huguenin, K\'{e}vin	Shadow Health-Related Data: Definition, Categorization, and User Perspectives	Health-related data (HRD) about individuals are increasingly generated and processed. The sources and volume of such data have grown larger over the past years, they include wearable devices, health-related mobile apps, and electronic health records. HRD are sensitive, have important privacy implications, hence hold a special status under existing privacy laws and regulations. In this work, we fo…	health-related data, privacy, user study					58–76	2024	New York, NY, USA	https://doi.org/10.1145/3688459.3688462	Proceedings of the 2024 European Symposium on Usable Security		EuroUSEC '24	Association for Computing Machinery					11	2023
ACM Digital Library	Liu, Xiao-Yang; Zhu, Rongyi; Zha, Daochen; Gao, Jiechao; Zhong, Shan; White, Matt; Qiu, Meikang	Differentially Private Low-Rank Adaptation of Large Language Model Using Federated Learning	The surge in interest and application of large language models (LLMs) has sparked a drive to fine-tune these models to suit specific applications, such as finance and medical science. However, concerns regarding data privacy have emerged, especially when multiple stakeholders aim to collaboratively enhance LLMs using sensitive data. In this scenario, federated learning becomes a natural choice, a…	Federated learning, differential privacy, domain-specific LLM, LLM privacy, medical LLM, financial LLM, efficient fine-tuning	ACM Trans. Manage. Inf. Syst.	16	2	March		2025	New York, NY, USA	https://doi.org/10.1145/3682068				Association for Computing Machinery					17	2024
ACM Digital Library	Fiori, Michele; Civitarese, Gabriele; Bettini, Claudio	Using Large Language Models to Compare Explainable Models for Smart Home Human Activity Recognition	Recognizing daily activities with unobtrusive sensors in smart environments enables various healthcare applications. Monitoring how subjects perform activities at home and their changes over time can reveal early symptoms of health issues, such as cognitive decline. Most approaches in this field use deep learning models, which are often seen as black boxes mapping sensor data to activities. Howev…	evaluation, human activity recognition, llms, xai					881–884	2024	New York, NY, USA	https://doi.org/10.1145/3675094.3679000	Companion of the 2024 on ACM International Joint Conference on Pervasive and Ubiquitous Computing		UbiComp '24	Association for Computing Machinery					12	2025
ACM Digital Library	Pope, Tia; Patooghy, Ahmad	Comparative Evaluation of GPT Models in FHIR Proficiency	Ensuring interoperability in healthcare data exchange is vital for advancing patient care, and Fast Healthcare Interoperability Resources (FHIR®) has emerged as a cornerstone standard in this effort. As healthcare increasingly integrates AI for managing and interpreting complex data, proficiency in FHIR is essential to ensure seamless and reliable interactions with healthcare systems. This study …	ChatGPT, FHIR, Accuracy, Robustness, Trustworthiness, Critical Systems	ACM Trans. Intell. Syst. Technol.			February		2025	New York, NY, USA	https://doi.org/10.1145/3718095				Association for Computing Machinery					42	TOTAL
ACM Digital Library	Wolfe, Robert; Slaughter, Isaac; Han, Bin; Wen, Bingbing; Yang, Yiwei; Rosenblatt, Lucas; Herman, Bernease; Brown, Eva; Qu, Zening; Weber, Nic; Howe, Bill	Laboratory-Scale AI: Open-Weight Models are Competitive with ChatGPT Even in Low-Resource Settings	The rapid proliferation of generative AI has raised questions about the competitiveness of lower-parameter, locally tunable, open-weight models relative to high-parameter, API-guarded, closed-weight models in terms of performance, domain adaptation, cost, and generalization. Centering under-resourced yet risk-intolerant settings in government, research, and healthcare, we see for-profit closed-we…	ChatGPT, Chatbots, GPT-4, Generative AI, Language Models, Open Models, Transparency, qLoRA					1199–1210	2024	New York, NY, USA	https://doi.org/10.1145/3630106.3658966	Proceedings of the 2024 ACM Conference on Fairness, Accountability, and Transparency		FAccT '24	Association for Computing Machinery
ACM Digital Library	Yang, Kailai; Zhang, Tianlin; Kuang, Ziyan; Xie, Qianqian; Huang, Jimin; Ananiadou, Sophia	MentaLLaMA: Interpretable Mental Health Analysis on Social Media with Large Language Models	As an integral part of people's daily lives, social media is becoming a rich source for automatic mental health analysis. As traditional discriminative methods bear poor generalization ability and low interpretability, the recent large language models (LLMs) have been explored for interpretable mental health analysis on social media, which aims to provide detailed explanations along with predicti…	interpretability, large language models, mental health analysis, social media					4489–4500	2024	New York, NY, USA	https://doi.org/10.1145/3589334.3648137	Proceedings of the ACM Web Conference 2024		WWW '24	Association for Computing Machinery					Database-Wise
ACM Digital Library	Jo, Eunkyung; Jeong, Yuin; Park, Sohyun; Epstein, Daniel A.; Kim, Young-Ho	Understanding the Impact of Long-Term Memory on Self-Disclosure with Large Language Model-Driven Chatbots for Public Health Intervention	Recent large language models (LLMs) offer the potential to support public health monitoring by facilitating health disclosure through open-ended conversations but rarely preserve the knowledge gained about individuals across repeated interactions. Augmenting LLMs with long-term memory (LTM) presents an opportunity to improve engagement and self-disclosure, but we lack an understanding of how LTM …	Chatbot, Check-up calls, Large language models, Long-term memory, Open-domain dialog systems, Public health, Social isolation						2024	New York, NY, USA	https://doi.org/10.1145/3613904.3642420	Proceedings of the 2024 CHI Conference on Human Factors in Computing Systems		CHI '24	Association for Computing Machinery					22	ACM Digital Library
ACM Digital Library	Deva, Roshini; Ramani, Dhruv; Divate, Tanvi; Jalota, Suhani; Ismail, Azra	Kya family planning after marriage hoti hai?": Integrating Cultural Sensitivity in an LLM Chatbot for Reproductive Health"	Access to sexual and reproductive health information remains a challenge in many communities globally, due to cultural taboos and limited availability of healthcare providers. Public health organizations are increasingly turning to Large Language Models (LLMs) to improve access to timely and personalized information. However, recent HCI scholarship indicates that significant challenges remain in …	LLM, chatbot, reproductive health, HCI4D						2025	New York, NY, USA	https://doi.org/10.1145/3706598.3713362	Proceedings of the 2025 CHI Conference on Human Factors in Computing Systems		CHI '25	Association for Computing Machinery					7	Springer Link
ACM Digital Library	Rehman, Ubaid Ur; Hussain, Musarrat; Nguyen, Tri D. T.; Lee, Sungyoung	Let's Hide from LLMs: An Adaptive Contextual Privacy Preservation Method for Time Series Data	The emergence of the Internet of Things (IoT) has evolved various application areas, such as healthcare, smart energy management, and autonomous vehicles. These devices continuously transmit time-series data that can be utilized by a variety of applications to provide personalized services. Recently, Large Language Models (LLMs) have been widely adopted in these application areas to input time-se…	Differential Privacy, Large Language Models, Privacy Preservation, Time Series Data					196–203	2024	New York, NY, USA	https://doi.org/10.1145/3639592.3639619	Proceedings of the 2023 6th Artificial Intelligence and Cloud Computing Conference		AICCC '23	Association for Computing Machinery					0	World Scientific
ACM Digital Library	van Arum, Sterre; Gen\c{c}, H\"{u}seyin U\u{g}ur; Reidsma, Dennis; Karahano\u{g}lu, Arma\u{g}an	Selective Trust: Understanding Human-AI Partnerships in Personal Health Decision-Making Process	As artificial intelligence (AI) becomes more embedded in personal health technology, its potential to transform health decision-making through personalised recommendations is becoming significant. However, there is limited understanding of how individuals perceive AI-assisted decision-making in the context of personal health. This study investigates the impact of AI-assisted decision-making on tr…	AI-assisted decision-making, decision-making styles, personal health technology, physical activity decisions, trust						2025	New York, NY, USA	https://doi.org/10.1145/3706598.3713462	Proceedings of the 2025 CHI Conference on Human Factors in Computing Systems		CHI '25	Association for Computing Machinery					2	Wiley Online Library
ACM Digital Library	Upadhyay, Rishabh; Pasi, Gabriella; Viviani, Marco	Leveraging Socio-contextual Information in BERT for Fake Health News Detection in Social Media	Fake news is a major challenge in social media, particularly in the health domain where it can lead to severe consequences for both individuals and society as a whole. To contribute to combating this problem, we present a novel solution for improving the accuracy of detecting fake health news, utilizing a fine-tuned BERT model that integrates both user- and content-related socio-contextual inform…	BERT, Classification, Fake News, Health Misinformation, Social Context, Social Media, Transformers					38–46	2023	New York, NY, USA	https://doi.org/10.1145/3599696.3612902	Proceedings of the 3rd International Workshop on Open Challenges in Online Social Networks		OASIS '23	Association for Computing Machinery					11	PubMed
ACM Digital Library	Lee, Christine P.; Porfirio, David; Wang, Xinyu Jessica; Zhao, Kevin Chenkai; Mutlu, Bilge	VeriPlan: Integrating Formal Verification and LLMs into End-User Planning	Automated planning is traditionally the domain of experts, utilized in fields like manufacturing and healthcare with the aid of expert planning tools. Recent advancements in LLMs have made planning more accessible to everyday users due to their potential to assist users with complex planning tasks. However, LLMs face several application challenges within end-user planning, including consistency, …	large-language models; verification; human-in-the-loop; human-centered AI						2025	New York, NY, USA	https://doi.org/10.1145/3706598.3714113	Proceedings of the 2025 CHI Conference on Human Factors in Computing Systems		CHI '25	Association for Computing Machinery					42	TOTAL
ACM Digital Library	Carik, Buse; Izaac, Victoria V.; Ding, Xiaohan; Scarpa, Angela; Rho, Eugenia H.	Reimagining Support: Exploring Autistic Individuals' Visions for AI in Coping with Negative Self-Talk	Autistic individuals often experience negative self-talk (NST), leading to increased anxiety and depression. While therapy is recommended, it presents challenges for many autistic individuals. Meanwhile, a growing number are turning to large language models (LLMs) for mental health support. To understand how autistic individuals perceive AI’s role in coping with NST, we surveyed 200 autistic adul…	autism, mental health, large language models, negative self-talk, artificial intelligence						2025	New York, NY, USA	https://doi.org/10.1145/3706598.3714287	Proceedings of the 2025 CHI Conference on Human Factors in Computing Systems		CHI '25	Association for Computing Machinery
Springer Link	Inyoung CheongAylin CaliskanTadayoshi Kohno	Safeguarding human values: rethinking US law for generative AI’s societal impacts			AI and Ethics					2024		https://link.springer.com/article/10.1007/s43681-024-00451-4					10.1007/s43681-024-00451-4	Article
Springer Link	Marco CascellaJonathan MontomoliValentina BelliniElena Bignami	Evaluating the Feasibility of ChatGPT in Healthcare: An Analysis of Multiple Clinical and Research Scenarios			Journal of Medical Systems					2023		https://link.springer.com/article/10.1007/s10916-023-01925-4					10.1007/s10916-023-01925-4	Article
Springer Link	Xiangming CaiYuanming GengYiming DuBart WestermanDuolao WangChiyuan MaJuan J. Garcia Vallejo	Utilizing Large language models to select literature for meta-analysis shows workload reduction while maintaining a similar recall level as manual curation			BMC Medical Research Methodology					2025		https://link.springer.com/article/10.1186/s12874-025-02569-3					10.1186/s12874-025-02569-3	Article	hallucination
Springer Link	Yavuz YigitMahmut Firat KaynakBaha AlkahloutShabbir AhmedSerkan GünayAsim Enes Ozbek	AI-assisted decision-making in mild traumatic brain injury			BMC Emergency Medicine					2025		https://link.springer.com/article/10.1186/s12873-024-01159-8					10.1186/s12873-024-01159-8	Article	algorithmic bias, accountability, transparency, privacy
Springer Link	Deniz Kenan KılıçAlex Elkjær VasegaardAurélien DesoeuvresPeter Nielsen	A Semi-Automated Solution Approach Recommender for a Given Use Case: a Case Study for AI/ML in Oncology via Scopus and OpenAI			Human-Centric Intelligent Systems					2024		https://link.springer.com/article/10.1007/s44230-024-00070-6					10.1007/s44230-024-00070-6	Article	explainability, trustworthiness
Springer Link	Ridwan Islam Sifat	ChatGPT and the Future of Health Policy Analysis: Potential and Pitfalls of Using ChatGPT in Policymaking	Scholars increasingly rely on new artificial intelligence models for convenience and simple access to necessities due to the rapid evolution of scientific literature and technology. The invention of ChatGPT by OpenAI stands out as a key example of how significant advances in large language model technology have recently changed the field of artificial intelligence (AI). Since ChatGPT’s developmen…		Annals of Biomedical Engineering					2023		https://link.springer.com/article/10.1007/s10439-023-03204-2					10.1007/s10439-023-03204-2
Springer Link	Francesco SanmarchiAndrea BucciAndrea Giovanni NuzzoleseGherardo CarulloFabrizio ToscanoNicola NanteDavide Golinelli	A step-by-step researcher's guide to the use of an AI-based transformer in epidemiology: an exploratory analysis of ChatGPT using the STROBE checklist for observational studies			Journal of Public Health					2023		https://link.springer.com/article/10.1007/s10389-023-01936-y					10.1007/s10389-023-01936-y	Article
Wiley Online Library	Zhou, Jinsong; Cheng, Yuhan; He, Sixu; Chen, Yingcong; Chen, Hao	Large Language Models for Transforming Healthcare: A Perspective on DeepSeek-R1			MedComm – Future Medicine	4	2		e70021	2025		https://onlinelibrary.wiley.com/doi/abs/10.1002/mef2.70021					https://doi.org/10.1002/mef2.70021
Wiley Online Library	Ye, Yongqin; Sarkar, Shuvam; Bhaskar, Anand; Tomlinson, Brian; Monteiro, Olivia	Using ChatGPT in a clinical setting: A case report			MedComm – Future Medicine	2	2		e51	2023		https://onlinelibrary.wiley.com/doi/abs/10.1002/mef2.51					https://doi.org/10.1002/mef2.51
PubMed	Chen X, Zhao Z, Zhang W, Xu P, Wu Y, Xu M, Gao L, Li Y, Shang X, Shi D, He M.	EyeGPT for Patient Inquiries and Medical Education: Development and Validation of an Ophthalmology Large Language Model	BACKGROUND: Large language models (LLMs) have the potential to enhance clinical flow and improve medical education, but they encounter challenges related to specialized knowledge in ophthalmology. OBJECTIVE: This study aims to enhance ophthalmic knowledge by refining a general LLM into an ophthalmology-specialized assistant for patient inquiries and medical education. METHODS: We transformed Llam…		J Med Internet Res					2024		https://pubmed.ncbi.nlm.nih.gov/39661433/					10.2196/60063
PubMed	Kämmer JE, Hautz WE, Krummrey G, Sauter TC, Penders D, Birrenbach T, Bienefeld N.	Effects of interacting with a large language model compared with a human coach on the clinical diagnostic process and outcomes among fourth-year medical students: study protocol for a prospective, randomised experiment using patient vignettes	INTRODUCTION: Versatile large language models (LLMs) have the potential to augment diagnostic decision-making by assisting diagnosticians, thanks to their ability to engage in open-ended, natural conversations and their comprehensive knowledge access. Yet the novelty of LLMs in diagnostic decision-making introduces uncertainties regarding their impact. Clinicians unfamiliar with the use of LLMs i…		BMJ Open					2024		https://pubmed.ncbi.nlm.nih.gov/39025818/					10.1136/bmjopen-2024-087469
PubMed	Hanzhou Li, John T Moon, Saptarshi Purkayastha, Leo Anthony Celi, Hari Trivedi, Judy W Gichoya	Ethics of large language models in medicine and medical research	Large language models (LLMs) are a type of deep learning model that are trained on vast amounts of text data with the goal of generating new text that closely resembles human responses. The release of ChatGPT (OpenAI, San Francisco, CA, USA), an LLM-based chatbot, on Nov 30, 2022, propelled LLMs to the forefront of public attention and made them accessible to millions of people to experiment with…		The Lancet Digital Health					2023		https://pubmed.ncbi.nlm.nih.gov/37120418/					10.1016/S2589-7500(23)00083-3
PubMed	Changyu Wang, Siru Liu, Hao Yang, Jiulin Guo, Yuxuan Wu, Jialin Liu	Ethical Considerations of Using ChatGPT in Health Care	ChatGPT has promising applications in health care, but potential ethical issues need to be addressed proactively to prevent harm. ChatGPT presents potential ethical challenges from legal, humanistic, algorithmic, and informational perspectives. Legal ethics concerns arise from the unclear allocation of responsibility when patient harm occurs and from potential breaches of patient privacy due to d…	AI; ChatGPT; algorithm; artificial intelligence; artificial intelligence development; development; ethics; health care; large language models; patient privacy; patient safety; privacy; safety.	J Med Internet Res					2023		https://pubmed.ncbi.nlm.nih.gov/37566454/					10.2196/48009.
PubMed	Travis Zack, ∙ Eric Lehman, ∙ Mirac Suzgune, ∙ Jorge A Rodriguez, Leo Anthony Celi, Judy Gichoya, Dan Jurafsky,∙Peter Szolovits, David W Bates, Raja-Elie E Abdulnour, Prof Atul J Butte,Emily Alsentzer	Assessing the potential of GPT-4 to perpetuate racial and gender biases in health care: a model evaluation study			The Lancet Digital Health					2024		https://pubmed.ncbi.nlm.nih.gov/38123252/
PubMed	Luigi De Angelis, Francesco Baglivo, Guglielmo Arzilli, Gaetano Pierpaolo Privitera, Paolo Ferragina, Alberto Eugenio Tozzi, Caterina Rizzo	ChatGPT and the rise of large language models: the new AI-driven infodemic threat in public health	Large Language Models (LLMs) have recently gathered attention with the release of ChatGPT, a user-centered chatbot released by OpenAI. In this perspective article, we retrace the evolution of LLMs to understand the revolution brought by ChatGPT in the artificial intelligence (AI) field. The opportunities offered by LLMs in supporting scientific research are multiple and various models have alread…	ChatGPT; artificial intelligence; infodemic; large language models; natural language processing; public health.	Front Public Health					2023		https://pubmed.ncbi.nlm.nih.gov/37181697/					10.3389/fpubh.2023.1166120
PubMed	Thomas Grote, Philipp Berens	A paradigm shift?-On the ethics of medical large language models	After a wave of breakthroughs in image-based medical diagnostics and risk prediction models, machine learning (ML) has turned into a normal science. However, prominent researchers are claiming that another paradigm shift in medical ML is imminent-due to most recent staggering successes of large language models-from single-purpose applications toward generalist models, driven by natural language. …	autonomy; clinical evaluation; machine learning; transparency; trust	Bioethics					2024		https://pubmed.ncbi.nlm.nih.gov/38523587/					10.1111/bioe.13283
PubMed	Jesutofunmi A Omiye Jenna C Lester, Simon Spichak, Veronica Rotemberg, Roxana Daneshjou	Large language models propagate race-based medicine	Large language models (LLMs) are being integrated into healthcare systems; but these models may recapitulate harmful, race-based medicine. The objective of this study is to assess whether four commercially available large language models (LLMs) propagate harmful, inaccurate, race-based content when responding to eight different scenarios that check for race-based medicine or widespread misconcept…		NPJ Digit Med					2023		https://pubmed.ncbi.nlm.nih.gov/37864012/					10.1038/s41746-023-00939-z
PubMed	McBain RK, Cantor JH, Zhang LA, Baker O, Zhang F, Halbisen A, Kofner A, Breslau J, Stein B, Mehrotra A, Yu H.	Competency of Large Language Models in Evaluating Appropriate Responses to Suicidal Ideation: Comparative Study	BACKGROUND: With suicide rates in the United States at an all-time high, individuals experiencing suicidal ideation are increasingly turning to large language models (LLMs) for guidance and support. OBJECTIVE: The objective of this study was to assess the competency of 3 widely used LLMs to distinguish appropriate versus inappropriate responses when engaging individuals who exhibit suicidal ideat…		J Med Internet Res					2025		https://pubmed.ncbi.nlm.nih.gov/40053817/					10.2196/67891		bias
PubMed	Joseph A Kavian, Hannah L Wilkey, Parth A Patel, Carter J Boyd	Harvesting the Power of Artificial Intelligence for Surgery: Uses, Implications, and Ethical Considerations	Artificial intelligence is rapidly advancing, especially with the advent of ChatGPT technology, and its role in the world of medicine is expanding. Within surgery, AI has the capacity to improve efficiency and results in surgical treatments; however, it similarly has the potential to impose harm onto patients and undermine the role of medical providers. Its benefits may include improvements in su…	AI; artificial intelligence; chatGPT; ethics; privacy; safety.						2023		https://pubmed.ncbi.nlm.nih.gov/37148260/					10.1177/00031348231175454
PubMed	Dorit Hadar-Shoval, Kfir Asraf, Shiri Shinan-Altman, Zohar Elyoseph, Inbar Levkovich	Embedded values-like shape ethical reasoning of large language models on primary care ethical dilemmas		Artificial intelligence; Large language model (LLM); Primary care physicians; Values; Vignette.	Heliyon					2024		https://pubmed.ncbi.nlm.nih.gov/39381244/					10.1016/j.heliyon.2024.e38056

## Sheet: Ph3 Eligibility
Name of Database	Author	Title	Abstract	Keywords	Journal	Volume	Number	Month	Pages	Year	Address	URL	Booktitle	Chapter	Series	Publisher	DOI	Content Type	Application / Focus Area / Type of Technology	LLM Model Discussed	Ethical objectives	Ethical Challenges Discussed	Key Ethical Findings	Recommendations / Future Directions	Total	Notes
ACM Digital Library	Wu, Shi; Zhou, Jianlong; Dong, Yifei; Chen, Fang	Enhancing Explainability of Deep Learning-Based ECG Diagnosis Using Large Language Models	The electrocardiogram (ECG) is an essential diagnostic tool for monitoring heart health. Traditional manual methods for ECG interpretation are increasingly challenged by the complexity of heart diseases and the volume of ECG data. Recent advancements in artificial intelligence (AI), particularly deep learning, have improved the efficiency and accuracy of ECG diagnostics. However, the "black-box" …	Electrocardiogram (ECG), Explainable AI (XAI), Multimodal Large Language Models (MLLMs), Grad-CAM					61–65	2025	New York, NY, USA	https://doi.org/10.1145/3704137.3704146	Proceedings of the 2024 8th International Conference on Advances in Artificial Intelligence		ICAAI '24	Association for Computing Machinery			The paper focuses on improving the interpretability of deep learning-based ECG diagnosis by integrating Explainable AI (XAI) techniques with multimodal large language models. It combines a 2D CNN for classifying ECG signals with Grad-CAM to highlight important image regions and then uses a multimodal LLM (e.g., GPT-4V and Gemini) to generate comprehensive textual explanations.	GPT-4V and Gemini	0.5	1	0	0.5	2
ACM Digital Library	Choi, Ryuhaerang; Kim, Taehan; Park, Subin; Kim, Jennifer G.; Lee, Sung-Ju	Private Yet Social: How LLM Chatbots Support and Challenge Eating Disorder Recovery	Eating disorders (ED) are complex mental health conditions that require long-term management and support. Recent advancements in large language model (LLM)-based chatbots offer the potential to assist individuals in receiving immediate support. Yet, concerns remain about their reliability and safety in sensitive contexts such as ED. We explore the opportunities and potential harms of using LLM-ba…	chatbots, large language models, conversational agents, eating disorder, mental health						2025	New York, NY, USA	https://doi.org/10.1145/3706598.3713485	Proceedings of the 2025 CHI Conference on Human Factors in Computing Systems		CHI '25	Association for Computing Machinery			– Focus on supporting ED recovery by leveraging an LLM-based chatbot (WellnessBot) as an out-of-clinic digital intervention. – Technology involves conversational agents designed to deliver personalized emotional and informational support for individuals with eating disorders. (Source: “Abstract” and “Section 1 Introduction”)	– The study employs the GPT-4 API (specifically, the gpt-4-1106-preview version) as the underlying LLM for generating chatbot responses. (Source: “Section 4.4 WellnessBot Implementation”)	0.5	1	1	1	3.5		Year-Wise Papers
ACM Digital Library	Montagna, Sara; Ferretti, Stefano; Klopfenstein, Lorenz Cuno; Florio, Antonio; Pengo, Martino Francesco	Data Decentralisation of LLM-Based Chatbot Systems in Chronic Disease Self-Management	Chronic patient self-management is crucial for maintaining physical and psychological health, reducing pressure on healthcare systems, and promoting patient empowerment. Digital technologies, particularly chatbots, have emerged as powerful tools for supporting patients in managing their chronic conditions. Large language models (LLMs), such as GPT-4, have shown potential in improving chatbot-base…	chatbot, healthcare data privacy, hypertension, personal data store					205–212	2023	New York, NY, USA	https://doi.org/10.1145/3582515.3609536	Proceedings of the 2023 ACM Conference on Information Technology for Social Good		GoodIT '23	Association for Computing Machinery			Focuses on using an LLM‑based chatbot system to support chronic disease self‑management (demonstrated through a hypertension management prototype). – Integrates distributed system architectures for data decentralisation to safeguard patient data while providing personalised health recommendations. (Source: Abstract; Introduction – sections outlining the motivation for patient empowerment and the …	The paper generally discusses large language models (LLMs) in the context of healthcare (citing models like GPT‑4 and ChatGPT as examples) but does not focus on a single proprietary LLM. (Source: Introduction – discussion on LLM potentials in healthcare and reference to GPT‑4/ChatGPT)	1	1	0.5	1	3.5		2	0
ACM Digital Library	Minot, Joshua R.; Cheney, Nicholas; Maier, Marc; Elbers, Danne C.; Danforth, Christopher M.; Dodds, Peter Sheridan	Interpretable Bias Mitigation for Textual Data: Reducing Genderization in Patient Notes While Maintaining Classification Performance	Medical systems in general, and patient treatment decisions and outcomes in particular, can be affected by bias based on gender and other demographic elements. As language models are increasingly applied to medicine, there is a growing interest in building algorithmic fairness into processes impacting patient care. Much of the work addressing this question has focused on biases encoded in languag…	NLP, electronic health records, algorithmic fairness, data augmentation, interpretable machine learning	ACM Trans. Comput. Healthcare	3	4	November		2022	New York, NY, USA	https://doi.org/10.1145/3524887				Association for Computing Machinery			Focuses on reducing gender bias in unstructured clinical text (patient notes) by using debiasing techniques anchored in data augmentation. – Leverages natural language processing pipelines based on BERT‑based models to improve fairness in healthcare analytics. (Source: Abstract and Introduction)	Uses pre‑trained BERT‑base and Clinical BERT word embeddings, with additional bias mitigation via a BERT‑based gender classifier. (Source: Section “2.3 Language Models”)	1	1	1	1	4		0	0.5
ACM Digital Library	Marvin, Ggaliwango; Kyeyune, Ben; Jjingo, Daudi	Responsible Software Systems for Disease Diagnostics Using Symptom Text	Responsible software systems in digital health aim to prioritize ethical considerations, user safety, data privacy, transparency, inclusivity, accountability, sustainability, and interoperability throughout their design, development, and deployment processes. In this work, we demonstrate the use of advanced Natural Language processing techniques to build responsible intelligent systems with disea…	Artificial Intelligence, Data Mining, Disease Diagnostics, Mobile Health, Symptom Analysis					774–781	2024	New York, NY, USA	https://doi.org/10.1145/3675888.3676147	Proceedings of the 2024 Sixteenth International Conference on Contemporary Computing		IC3-2024	Association for Computing Machinery			Focuses on disease diagnostics using symptom text analysis. – Leverages Natural Language Processing (NLP) techniques combined with machine learning models (including BERT and Support Vector Machines) to automatically extract symptoms and classify diseases from unstructured medical text. (Source: Introduction and Background; “2 COMPUTATIONAL PROBLEM AND PROPOSED SOLUTION”)	The work employs transformer-based models for medical text analysis. In particular, it mentions a pre-trained BERT model as well as a BERT-based approach for generating local explanations and supporting transparency. (Source: “9 MACHINE LEARNING MODELS” – discussion of BERT and its interpretability in symptom extraction and classification)	1	1	1	1	4		0	1
ACM Digital Library	Xu, Xuhai; Yao, Bingsheng; Dong, Yuanzhe; Gabriel, Saadia; Yu, Hong; Hendler, James; Ghassemi, Marzyeh; Dey, Anind K.; Wang, Dakuo	Mental-LLM: Leveraging Large Language Models for Mental Health Prediction via Online Text Data	Advances in large language models (LLMs) have empowered a variety of applications. However, there is still a significant gap in research when it comes to understanding and enhancing the capabilities of LLMs in the field of mental health. In this work, we present a comprehensive evaluation of multiple LLMs on various mental health prediction tasks via online text data, including Alpaca, Alpaca-LoR…	Instruction Finetuning, Large Language Model, Mental Health	Proc. ACM Interact. Mob. Wearable Ubiquitous Technol.	8	1	March		2024	New York, NY, USA	https://doi.org/10.1145/3643540				Association for Computing Machinery			Focuses on predicting mental health conditions via online text data from social media – Employs large language models (LLMs) for a range of mental health prediction tasks (e.g., stress, depression, suicide risk) (Source: Abstract; Introduction, where the paper motivates the need for mental health predictions using LLMs on social media text)	Discusses several LLMs including Alpaca, Alpaca-LoRA, FLAN-T5, GPT-3.5, and GPT-4 – Introduces instruction‑finetuned variants, namely Mental‑Alpaca and Mental‑FLAN‑T5, as the best-performing models (Source: Abstract; Section 2.2 “LLM and Health Applications” and throughout the experiment description)	0.5	0.5	0.5	0.5	2		1	1.5
ACM Digital Library	Kitamura, Kenta; Irvan, Mhd; Shigetomi Yamaguchi, Rie	XAI for Medicine by ChatGPT Code interpreter	In recent years, with the prevalence of Artificial Intelligence (AI), the interpretability of AI outputs has become a significant issue. Especially the interpretability of large language models (LLMs), including ChatGPT, has emerged as a major challenge. Consequently, there is a growing interest in the research of Explainable Artificial Intelligence (XAI), which seeks to elucidate the decision-ma…	ChatGPT, ChatGPT Code interpreter, XAI, health care, medicine					28–34	2024	New York, NY, USA	https://doi.org/10.1145/3633624.3633629	Proceedings of the 2023 5th International Conference on Big-Data Service and Intelligent Computation		BDSIC '23	Association for Computing Machinery			Focuses on the application of Explainable AI (XAI) in medicine by using ChatGPT Code interpreter to interpret and verify medical algorithm outputs. – Demonstrates the approach with a heart failure classification algorithm applied to medical case reports. (Source: Abstract; Introduction; Section 2 “Background”)	Utilizes ChatGPT along with its Code interpreter functionality to transform text prompts into executable Python code for explanation purposes. (Source: Section 2.1 “ChatGPT Code interpreter”)	1	1	0.5	1	3.5		3	2
ACM Digital Library	Antoniak, Maria; Naik, Aakanksha; Alvarado, Carla S.; Wang, Lucy Lu; Chen, Irene Y.	NLP for Maternal Healthcare: Perspectives and Guiding Principles in the Age of LLMs	Ethical frameworks for the use of natural language processing (NLP) are urgently needed to shape how large language models (LLMs) and similar tools are used for healthcare applications. Healthcare faces existing challenges including the balance of power in clinician-patient relationships, systemic health disparities, historical injustices, and economic constraints. Drawing directly from the voice…	ethical guidelines, large language models, maternal health, natural language processing					1446–1463	2024	New York, NY, USA	https://doi.org/10.1145/3630106.3658982	Proceedings of the 2024 ACM Conference on Fairness, Accountability, and Transparency		FAccT '24	Association for Computing Machinery			Focuses on the application of natural language processing and large language models (LLMs) in maternal healthcare – Uses an LLM‐based chatbot demonstration and survey methods to elicit perspectives on ethical use (Source: Abstract; Introduction – paragraphs describing the case study and participatory design in maternal health)	The paper involves an LLM‐based chatbot demonstration; in the methods section, an interface wrapper was built around GPT‑3.5 (from OpenAI) to facilitate participant interaction (Source: Section 3.2 “Design of Chatbot Demonstration”)	1	0.5	1	1	3.5		3	2.5
ACM Digital Library	Zhang, Haoran; Lu, Amy X.; Abdalla, Mohamed; McDermott, Matthew; Ghassemi, Marzyeh	Hurtful words: quantifying biases in clinical contextual word embeddings	In this work, we examine the extent to which embeddings may encode marginalized populations differently, and how this may lead to a perpetuation of biases and worsened performance on clinical tasks. We pretrain deep embedding models (BERT) on medical notes from the MIMIC-III hospital dataset, and quantify potential disparities using two approaches. First, we identify dangerous latent relationship…	algorithmic fairness, clinical notes, contextual language models, machine learning for health, natural language processing					110–120	2020	New York, NY, USA	https://doi.org/10.1145/3368555.3384448	Proceedings of the ACM Conference on Health, Inference, and Learning		CHIL '20	Association for Computing Machinery			Focuses on the use of contextual word embeddings (specifically BERT-based models) in the clinical domain, particularly for tasks such as acute and chronic condition prediction using electronic health records. (Source: Abstract; Section 2 “Background and Related Work” and Section 3 “Data and Pre-Training”)	Discusses deep contextual embedding models based on BERT, with initialization from SciBERT and subsequent pretraining on clinical notes from the MIMIC-III dataset, resulting in a “Clinical BERT” variant. (Source: Abstract; Section 2.3 “Pretrained Clinical Embeddings”)	1	1	1	1	4		6	3
ACM Digital Library	El Zein, Yamane; Salehzadeh Niksirat, Kavous; Zufferey, No\'{e}; Humbert, Mathias; Huguenin, K\'{e}vin	Shadow Health-Related Data: Definition, Categorization, and User Perspectives	Health-related data (HRD) about individuals are increasingly generated and processed. The sources and volume of such data have grown larger over the past years, they include wearable devices, health-related mobile apps, and electronic health records. HRD are sensitive, have important privacy implications, hence hold a special status under existing privacy laws and regulations. In this work, we fo…	health-related data, privacy, user study					58–76	2024	New York, NY, USA	https://doi.org/10.1145/3688459.3688462	Proceedings of the 2024 European Symposium on Usable Security		EuroUSEC '24	Association for Computing Machinery			Focuses on shadow HRD, which are health-related data generated or processed by individuals using general-purpose digital tools (e.g., search engines, LLM‑based chatbots, mobile phone apps) outside professional healthcare information systems. (Source: Abstract; Introduction – including Definition 1)	The paper does not focus on a specific LLM model but mentions LLM‑based chatbots as one example of general-purpose digital tools that may generate shadow HRD. (Source: Abstract – where examples of shadow HRD sources are provided)	1	0.5	0.5	0.5	2.5		14	3.5
ACM Digital Library	Liu, Xiao-Yang; Zhu, Rongyi; Zha, Daochen; Gao, Jiechao; Zhong, Shan; White, Matt; Qiu, Meikang	Differentially Private Low-Rank Adaptation of Large Language Model Using Federated Learning	The surge in interest and application of large language models (LLMs) has sparked a drive to fine-tune these models to suit specific applications, such as finance and medical science. However, concerns regarding data privacy have emerged, especially when multiple stakeholders aim to collaboratively enhance LLMs using sensitive data. In this scenario, federated learning becomes a natural choice, a…	Federated learning, differential privacy, domain-specific LLM, LLM privacy, medical LLM, financial LLM, efficient fine-tuning	ACM Trans. Manage. Inf. Syst.	16	2	March		2025	New York, NY, USA	https://doi.org/10.1145/3682068				Association for Computing Machinery			Focuses on secure fine‑tuning of large language models (LLMs) for domain‑specific applications (such as medical and financial domains) using federated learning. – Employs techniques from differential privacy and low‑rank adaptation to both preserve data privacy and reduce communication overhead. (Source: Abstract; Section 2 “Related Work” and Section 4 “DP‑LoRA”)	Although it mentions general-purpose LLMs (with examples such as ChatGPT and GPT‑4 in the Introduction), the work demonstrates a privacy‑preserving fine‑tuning framework applied in a federated setting. – The evaluation includes discussion on models like Llama‑7B (referenced in Section 4.4 on reducing communication overhead). (Source: Introduction; Section 4.4 “Reducing Communication Overhead in F…	1	1	1	1	4		13	4
ACM Digital Library	Fiori, Michele; Civitarese, Gabriele; Bettini, Claudio	Using Large Language Models to Compare Explainable Models for Smart Home Human Activity Recognition	Recognizing daily activities with unobtrusive sensors in smart environments enables various healthcare applications. Monitoring how subjects perform activities at home and their changes over time can reveal early symptoms of health issues, such as cognitive decline. Most approaches in this field use deep learning models, which are often seen as black boxes mapping sensor data to activities. Howev…	evaluation, human activity recognition, llms, xai					881–884	2024	New York, NY, USA	https://doi.org/10.1145/3675094.3679000	Companion of the 2024 on ACM International Joint Conference on Pervasive and Ubiquitous Computing		UbiComp '24	Association for Computing Machinery			Focuses on sensor‑based Human Activity Recognition (HAR) in smart home environments for health monitoring purposes -- Examines explainable AI (XAI) methods that generate natural language explanations for the underlying deep learning models, using LLMs as evaluation tools. (Source: Abstract; Introduction – paragraphs discussing smart home activity recognition and healthcare applications)	The study experimentally evaluates two LLMs: gpt-3.5-turbo-0125 and gpt-4-turbo (accessed via the OpenAI API). (Source: Section 3.2 “Experimental Setup”)	1	0.5	1	1	3.5		42	TOTAL
ACM Digital Library	Pope, Tia; Patooghy, Ahmad	Comparative Evaluation of GPT Models in FHIR Proficiency	Ensuring interoperability in healthcare data exchange is vital for advancing patient care, and Fast Healthcare Interoperability Resources (FHIR®) has emerged as a cornerstone standard in this effort. As healthcare increasingly integrates AI for managing and interpreting complex data, proficiency in FHIR is essential to ensure seamless and reliable interactions with healthcare systems. This study …	ChatGPT, FHIR, Accuracy, Robustness, Trustworthiness, Critical Systems	ACM Trans. Intell. Syst. Technol.			February		2025	New York, NY, USA	https://doi.org/10.1145/3718095				Association for Computing Machinery			Focuses on evaluating the proficiency of GPT models (GPT‑3.5, GPT‑4.0, and two custom GPT models) in understanding and applying the FHIR standard – Uses domain-specific evaluation metrics (e.g., Token Processing Cost, Accuracy-Adjusted Token Processing Cost) to benchmark AI readiness for healthcare interoperability. (Source: Abstract; 1.1 “Background” and 2.2 “Models Used”)	Evaluates GPT‑3.5, GPT‑4.0, and two custom models (referred to as “FHIR Interop Expert” and “FHIR Proficiency Pro”) in the context of FHIR proficiency. (Source: Section 2.2 “Models Used”)	1	0.5	1	1	3.5
ACM Digital Library	Wolfe, Robert; Slaughter, Isaac; Han, Bin; Wen, Bingbing; Yang, Yiwei; Rosenblatt, Lucas; Herman, Bernease; Brown, Eva; Qu, Zening; Weber, Nic; Howe, Bill	Laboratory-Scale AI: Open-Weight Models are Competitive with ChatGPT Even in Low-Resource Settings	The rapid proliferation of generative AI has raised questions about the competitiveness of lower-parameter, locally tunable, open-weight models relative to high-parameter, API-guarded, closed-weight models in terms of performance, domain adaptation, cost, and generalization. Centering under-resourced yet risk-intolerant settings in government, research, and healthcare, we see for-profit closed-we…	ChatGPT, Chatbots, GPT-4, Generative AI, Language Models, Open Models, Transparency, qLoRA					1199–1210	2024	New York, NY, USA	https://doi.org/10.1145/3630106.3658966	Proceedings of the 2024 ACM Conference on Fairness, Accountability, and Transparency		FAccT '24	Association for Computing Machinery			ocuses on healthcare by including clinical dialogue summarization as one of its representative tasks, where models are fine‑tuned on a clinical dialogue dataset (e.g., MTS-Dialog) to support patient–provider interactions. – Uses generative, instruction‑following language models evaluated in zero‑shot, few‑shot, and fine‑tuned regimes on healthcare data. (Source: Abstract – task descriptions; Sect…	Evaluates both closed models (GPT‑3.5‑Turbo and GPT‑4‑Turbo) and open models (notably fine‑tuned LLaMA‑2‑7B‑Chat) as applied to clinical dialogue summarization. (Source: Section 3.1 “Models” – with specific reference in Section 4’s discussion of the clinical dialogue summarization task)	0.5	0.5	1	0.5	2.5
ACM Digital Library	Yang, Kailai; Zhang, Tianlin; Kuang, Ziyan; Xie, Qianqian; Huang, Jimin; Ananiadou, Sophia	MentaLLaMA: Interpretable Mental Health Analysis on Social Media with Large Language Models	As an integral part of people's daily lives, social media is becoming a rich source for automatic mental health analysis. As traditional discriminative methods bear poor generalization ability and low interpretability, the recent large language models (LLMs) have been explored for interpretable mental health analysis on social media, which aims to provide detailed explanations along with predicti…	interpretability, large language models, mental health analysis, social media					4489–4500	2024	New York, NY, USA	https://doi.org/10.1145/3589334.3648137	Proceedings of the ACM Web Conference 2024		WWW '24	Association for Computing Machinery			Focuses on automatic mental health analysis on social media platforms by formulating the task as a text-generation problem that not only classifies posts for mental health conditions but also produces detailed, interpretable explanations. – Utilizes large language models (LLMs) in a domain‑specific fine-tuning setup to address both mental health detection and explanation generation. (Source: Abst…	Introduces and evaluates the MentaLLaMA family of models (e.g., MentaLLaMA‑7B, MentaLLaMA‑chat‑7B, and MentaLLaMA‑chat‑13B) which are derived via instruction‑tuning from the LLaMA2 foundation models. (Source: Abstract; Section 4 “MENTALLA MA TRAINING” where the training of the MentaLLaMA models is described.)	1	0.5	1	1	3.5
ACM Digital Library	Jo, Eunkyung; Jeong, Yuin; Park, Sohyun; Epstein, Daniel A.; Kim, Young-Ho	Understanding the Impact of Long-Term Memory on Self-Disclosure with Large Language Model-Driven Chatbots for Public Health Intervention	Recent large language models (LLMs) offer the potential to support public health monitoring by facilitating health disclosure through open-ended conversations but rarely preserve the knowledge gained about individuals across repeated interactions. Augmenting LLMs with long-term memory (LTM) presents an opportunity to improve engagement and self-disclosure, but we lack an understanding of how LTM …	Chatbot, Check-up calls, Large language models, Long-term memory, Open-domain dialog systems, Public health, Social isolation						2024	New York, NY, USA	https://doi.org/10.1145/3613904.3642420	Proceedings of the 2024 CHI Conference on Human Factors in Computing Systems		CHI '24	Association for Computing Machinery			Focuses on public health intervention through an LLM‑driven voice chatbot (CareCall) augmented with long‑term memory to support sustained, open‑ended health-related conversations. – Technology involves dynamic memory integration in a chatbot deployed to monitor health, check up on socially isolated individuals, and provide emotional support. (Source: Abstract; Section 1 “Introduction” and Section…	The underlying large language model powering CareCall is HyperCLOVA—a 6.9B parameter model pre‑fine‑tuned for open-ended dialogue generation in Korean. (Source: Section 3.2 “CareCall and Long-Term Memory” where the architecture is explained.)	1	0.5	1	1	3.5
ACM Digital Library	Deva, Roshini; Ramani, Dhruv; Divate, Tanvi; Jalota, Suhani; Ismail, Azra	Kya family planning after marriage hoti hai?": Integrating Cultural Sensitivity in an LLM Chatbot for Reproductive Health"	Access to sexual and reproductive health information remains a challenge in many communities globally, due to cultural taboos and limited availability of healthcare providers. Public health organizations are increasingly turning to Large Language Models (LLMs) to improve access to timely and personalized information. However, recent HCI scholarship indicates that significant challenges remain in …	LLM, chatbot, reproductive health, HCI4D						2025	New York, NY, USA	https://doi.org/10.1145/3706598.3713362	Proceedings of the 2025 CHI Conference on Human Factors in Computing Systems		CHI '25	Association for Computing Machinery			Focuses on sexual and reproductive health (SRH) information delivery in an underserved urban Indian context using an LLM-based chatbot -- Employs a multilingual chatbot interface (using Hinglish) to provide timely, personalized, and culturally appropriate health advice. (Source: Abstract; Section 2 “RELATED WORK” and Section 4 “DESIGN OF THE CHATBOT” where the integration of local linguistic and …	The system leverages a multilingual preview model of GPT-4, which supports Hinglish (a mix of Hindi written in Roman script and English), enabling culturally tailored responses. (Source: Section 4 “DESIGN OF THE CHATBOT” – where the chatbot’s development using a preview model of GPT-4 is described.)	0.5	1	1	0.5	3
ACM Digital Library	Rehman, Ubaid Ur; Hussain, Musarrat; Nguyen, Tri D. T.; Lee, Sungyoung	Let's Hide from LLMs: An Adaptive Contextual Privacy Preservation Method for Time Series Data	The emergence of the Internet of Things (IoT) has evolved various application areas, such as healthcare, smart energy management, and autonomous vehicles. These devices continuously transmit time-series data that can be utilized by a variety of applications to provide personalized services. Recently, Large Language Models (LLMs) have been widely adopted in these application areas to input time-se…	Differential Privacy, Large Language Models, Privacy Preservation, Time Series Data					196–203	2024	New York, NY, USA	https://doi.org/10.1145/3639592.3639619	Proceedings of the 2023 6th Artificial Intelligence and Cloud Computing Conference		AICCC '23	Association for Computing Machinery			Focuses on privacy preservation for time‑series data collected from various IoT devices across multiple domains, including healthcare (e.g., health monitors), smart energy management, and autonomous vehicles. – Employs differential privacy techniques (using Laplace noise) in an adaptive framework to balance privacy and utility for data used by domain‑specific applications and LLM-based services. …	Uses the GPT‑2 library from Hugging Face to generate textual reports from both the original and the privacy‑preserved (anonymized) time-series data. (Source: Section 4.1 “Assessing the Impact of Anonymized Power Consumption Data”)	1	0.5	0.5	0.5	2.5
ACM Digital Library	van Arum, Sterre; Gen\c{c}, H\"{u}seyin U\u{g}ur; Reidsma, Dennis; Karahano\u{g}lu, Arma\u{g}an	Selective Trust: Understanding Human-AI Partnerships in Personal Health Decision-Making Process	As artificial intelligence (AI) becomes more embedded in personal health technology, its potential to transform health decision-making through personalised recommendations is becoming significant. However, there is limited understanding of how individuals perceive AI-assisted decision-making in the context of personal health. This study investigates the impact of AI-assisted decision-making on tr…	AI-assisted decision-making, decision-making styles, personal health technology, physical activity decisions, trust						2025	New York, NY, USA	https://doi.org/10.1145/3706598.3713462	Proceedings of the 2025 CHI Conference on Human Factors in Computing Systems		CHI '25	Association for Computing Machinery			Focuses on AI-assisted personal health decision-making in the physical activity domain using personal health technologies (PHT) – Employs an LLM-based interactive tool, MoveAI, which is built on GPT‑4.0, to simulate collaborative decision-making processes and generate personalized health recommendations. (Source: Abstract; Section 3.2 “MoveAI: Decision-Making with an LLM-Based Physical Activity A…	The paper utilizes MoveAI—a decision-making tool powered by OpenAI’s GPT‑4.0—to support and assess AI-assisted health decision-making in the context of physical activity. (Source: Abstract; Section 3.2 “MoveAI: Decision-Making with an LLM-Based Physical Activity Advice Agent”)	1	1	1	1	4
ACM Digital Library	Upadhyay, Rishabh; Pasi, Gabriella; Viviani, Marco	Leveraging Socio-contextual Information in BERT for Fake Health News Detection in Social Media	Fake news is a major challenge in social media, particularly in the health domain where it can lead to severe consequences for both individuals and society as a whole. To contribute to combating this problem, we present a novel solution for improving the accuracy of detecting fake health news, utilizing a fine-tuned BERT model that integrates both user- and content-related socio-contextual inform…	BERT, Classification, Fake News, Health Misinformation, Social Context, Social Media, Transformers					38–46	2023	New York, NY, USA	https://doi.org/10.1145/3599696.3612902	Proceedings of the 3rd International Workshop on Open Challenges in Online Social Networks		OASIS '23	Association for Computing Machinery			Focuses on the detection of fake health news on social media platforms, particularly targeting health misinformation that can adversely affect public health – Uses a fine‑tuned BERT model (and its variants, including BERT‑base, BioBERT, and BERTweet‑Covid) modified to incorporate socio‑contextual features (such as user profile, social engagement, and tweet metadata) along with textual content. (S…	Discusses a fine‑tuned BERT model adapted for fake health news detection – In experiments, the authors employ pre‑trained models such as BERT‑base, BioBERT, and BERTweet‑Covid obtained from the Hugging Face Transformers library. (Source: Section 3.4 “Fine‑tuning the BERT model”; Section 4.2 “Hardware and Implementation Details”)	1	1	1	1	4
ACM Digital Library	Lee, Christine P.; Porfirio, David; Wang, Xinyu Jessica; Zhao, Kevin Chenkai; Mutlu, Bilge	VeriPlan: Integrating Formal Verification and LLMs into End-User Planning	Automated planning is traditionally the domain of experts, utilized in fields like manufacturing and healthcare with the aid of expert planning tools. Recent advancements in LLMs have made planning more accessible to everyday users due to their potential to assist users with complex planning tasks. However, LLMs face several application challenges within end-user planning, including consistency, …	large-language models; verification; human-in-the-loop; human-centered AI						2025	New York, NY, USA	https://doi.org/10.1145/3706598.3714113	Proceedings of the 2025 CHI Conference on Human Factors in Computing Systems		CHI '25	Association for Computing Machinery			Focuses on end-user planning, where users provide natural language prompts to generate complex plans; applied in domains including manufacturing, healthcare (e.g., patient navigation planning), and other real-world scheduling and resource management tasks—employs an LLM planner augmented with formal verification components (rule translator, flexibility sliders, model checker) to enforce user-defi…	The system employs LLM agents powered by GPT‑4 for generating planning outputs from natural language prompts. (Source: Section 3 “Technical Approach”, where it states “All LLM agents used in our implementation are powered by GPT‑4 [1].")	1	1	1	1	4
ACM Digital Library	Carik, Buse; Izaac, Victoria V.; Ding, Xiaohan; Scarpa, Angela; Rho, Eugenia H.	Reimagining Support: Exploring Autistic Individuals' Visions for AI in Coping with Negative Self-Talk	Autistic individuals often experience negative self-talk (NST), leading to increased anxiety and depression. While therapy is recommended, it presents challenges for many autistic individuals. Meanwhile, a growing number are turning to large language models (LLMs) for mental health support. To understand how autistic individuals perceive AI’s role in coping with NST, we surveyed 200 autistic adul…	autism, mental health, large language models, negative self-talk, artificial intelligence						2025	New York, NY, USA	https://doi.org/10.1145/3706598.3714287	Proceedings of the 2025 CHI Conference on Human Factors in Computing Systems		CHI '25	Association for Computing Machinery			Focuses on using large language model–driven support for mental health, specifically to help autistic adults cope with NST — Applies commercially available LLMs (e.g., ChatGPT and Claude) to generate responses aimed at reframing negative thoughts and guiding emotional expression. (Source: Abstract; Section 3.2 “Methodology”/“Practitioner Evaluation” where the use of ChatGPT and Claude is describe…	The paper examines responses generated by two widely used commercial LLMs: ChatGPT and Claude. (Source: Abstract; Section 3.2 “Methodology” and “Practitioner Evaluation”)	1	1	1	1	4
Springer Link	Inyoung CheongAylin CaliskanTadayoshi Kohno	Safeguarding human values: rethinking US law for generative AI’s societal impacts			AI and Ethics					2024		https://link.springer.com/article/10.1007/s43681-024-00451-4					10.1007/s43681-024-00451-4	Article	Focuses primarily on the societal and legal impacts of generative AI systems—that is, AI systems powered by large language models (LLMs) that produce human-like creative work—but which also generate biased outputs, hallucinations, and misinformation; addresses their application in sensitive areas including healthcare, education, and law enforcement. (Source: Abstract; Section 1 “Introduction” – w…	Refers broadly to generative AI systems that are “empowered by large language models (LLMs)” without detailing a specific model or variant. (Source: Section 1 “Introduction” – “Generative AI systems, including those empowered by large language models (LLMs)...”)	0.5	1	1	1	3.5
Springer Link	Marco CascellaJonathan MontomoliValentina BelliniElena Bignami	Evaluating the Feasibility of ChatGPT in Healthcare: An Analysis of Multiple Clinical and Research Scenarios			Journal of Medical Systems					2023		https://link.springer.com/article/10.1007/s10916-023-01925-4					10.1007/s10916-023-01925-4	Article			0.5	1	0.5	1	3
Springer Link	Xiangming CaiYuanming GengYiming DuBart WestermanDuolao WangChiyuan MaJuan J. Garcia Vallejo	Utilizing Large language models to select literature for meta-analysis shows workload reduction while maintaining a similar recall level as manual curation			BMC Medical Research Methodology					2025		https://link.springer.com/article/10.1186/s12874-025-02569-3					10.1186/s12874-025-02569-3	Article			0	0	0	0	0
Springer Link	Yavuz YigitMahmut Firat KaynakBaha AlkahloutShabbir AhmedSerkan GünayAsim Enes Ozbek	AI-assisted decision-making in mild traumatic brain injury			BMC Emergency Medicine					2025		https://link.springer.com/article/10.1186/s12873-024-01159-8					10.1186/s12873-024-01159-8	Article	Focuses on clinical decision support in the context of emergency medicine for patients with mild traumatic brain injury -- Utilizes ChatGPT powered by GPT‑4 as an AI-based tool to assist in diagnosing and triaging mild TBI cases. (Source: Abstract; Methods section – “each case was analyzed by GPT‑4…”)	ChatGPT powered by GPT‑4 (March 21, 2024, version) (Source: Abstract; Methods section – “each case was analyzed by GPT‑4…”)	0.5	1	1	1	3.5
Springer Link	Deniz Kenan KılıçAlex Elkjær VasegaardAurélien DesoeuvresPeter Nielsen	A Semi-Automated Solution Approach Recommender for a Given Use Case: a Case Study for AI/ML in Oncology via Scopus and OpenAI			Human-Centric Intelligent Systems					2024		https://link.springer.com/article/10.1007/s44230-024-00070-6					10.1007/s44230-024-00070-6	Article			0	0	0	0	0
Springer Link	Ridwan Islam Sifat	ChatGPT and the Future of Health Policy Analysis: Potential and Pitfalls of Using ChatGPT in Policymaking	Scholars increasingly rely on new artificial intelligence models for convenience and simple access to necessities due to the rapid evolution of scientific literature and technology. The invention of ChatGPT by OpenAI stands out as a key example of how significant advances in large language model technology have recently changed the field of artificial intelligence (AI). Since ChatGPT’s developmen…		Annals of Biomedical Engineering					2023		https://link.springer.com/article/10.1007/s10439-023-03204-2					10.1007/s10439-023-03204-2				0.5	1	1	0.5	3
Springer Link	Francesco SanmarchiAndrea BucciAndrea Giovanni NuzzoleseGherardo CarulloFabrizio ToscanoNicola NanteDavide Golinelli	A step-by-step researcher's guide to the use of an AI-based transformer in epidemiology: an exploratory analysis of ChatGPT using the STROBE checklist for observational studies			Journal of Public Health					2023		https://link.springer.com/article/10.1007/s10389-023-01936-y					10.1007/s10389-023-01936-y	Article			0.5	0.5	0.5	0.5	2
Wiley Online Library	Zhou, Jinsong; Cheng, Yuhan; He, Sixu; Chen, Yingcong; Chen, Hao	Large Language Models for Transforming Healthcare: A Perspective on DeepSeek-R1			MedComm – Future Medicine	4	2		e70021	2025		https://onlinelibrary.wiley.com/doi/abs/10.1002/mef2.70021					https://doi.org/10.1002/mef2.70021				0.5	1	1	0.5	3
Wiley Online Library	Ye, Yongqin; Sarkar, Shuvam; Bhaskar, Anand; Tomlinson, Brian; Monteiro, Olivia	Using ChatGPT in a clinical setting: A case report			MedComm – Future Medicine	2	2		e51	2023		https://onlinelibrary.wiley.com/doi/abs/10.1002/mef2.51					https://doi.org/10.1002/mef2.51				0.5	1	1	1	3.5
PubMed	Chen X, Zhao Z, Zhang W, Xu P, Wu Y, Xu M, Gao L, Li Y, Shang X, Shi D, He M.	EyeGPT for Patient Inquiries and Medical Education: Development and Validation of an Ophthalmology Large Language Model	BACKGROUND: Large language models (LLMs) have the potential to enhance clinical flow and improve medical education, but they encounter challenges related to specialized knowledge in ophthalmology. OBJECTIVE: This study aims to enhance ophthalmic knowledge by refining a general LLM into an ophthalmology-specialized assistant for patient inquiries and medical education. METHODS: We transformed Llam…		J Med Internet Res					2024		https://pubmed.ncbi.nlm.nih.gov/39661433/					10.2196/60063		Application: Ophthalmology, for both patient inquiries and medical education — Technology: A specialized large language model (LLM) refined from Llama2 (termed EyeGPT) using role-playing, fine-tuning with domain-specific data, and retrieval-augmented generation. (Source: Abstract; Introduction; “Development of EyeGPT” section.)	EyeGPT, an ophthalmology-specialized LLM derived from the Llama2-7b-chat base model. (Source: “Development of EyeGPT” section.)	1	1	1	0.5	3.5
PubMed	Kämmer JE, Hautz WE, Krummrey G, Sauter TC, Penders D, Birrenbach T, Bienefeld N.	Effects of interacting with a large language model compared with a human coach on the clinical diagnostic process and outcomes among fourth-year medical students: study protocol for a prospective, randomised experiment using patient vignettes	INTRODUCTION: Versatile large language models (LLMs) have the potential to augment diagnostic decision-making by assisting diagnosticians, thanks to their ability to engage in open-ended, natural conversations and their comprehensive knowledge access. Yet the novelty of LLMs in diagnostic decision-making introduces uncertainties regarding their impact. Clinicians unfamiliar with the use of LLMs i…		BMJ Open					2024		https://pubmed.ncbi.nlm.nih.gov/39025818/					10.1136/bmjopen-2024-087469				0.5	1	0	0	1.5
PubMed	Hanzhou Li, John T Moon, Saptarshi Purkayastha, Leo Anthony Celi, Hari Trivedi, Judy W Gichoya	Ethics of large language models in medicine and medical research	Large language models (LLMs) are a type of deep learning model that are trained on vast amounts of text data with the goal of generating new text that closely resembles human responses. The release of ChatGPT (OpenAI, San Francisco, CA, USA), an LLM-based chatbot, on Nov 30, 2022, propelled LLMs to the forefront of public attention and made them accessible to millions of people to experiment with…		The Lancet Digital Health					2023		https://pubmed.ncbi.nlm.nih.gov/37120418/					10.1016/S2589-7500(23)00083-3				0.5	1	1	0.5	3
PubMed	Changyu Wang, Siru Liu, Hao Yang, Jiulin Guo, Yuxuan Wu, Jialin Liu	Ethical Considerations of Using ChatGPT in Health Care	ChatGPT has promising applications in health care, but potential ethical issues need to be addressed proactively to prevent harm. ChatGPT presents potential ethical challenges from legal, humanistic, algorithmic, and informational perspectives. Legal ethics concerns arise from the unclear allocation of responsibility when patient harm occurs and from potential breaches of patient privacy due to d…	AI; ChatGPT; algorithm; artificial intelligence; artificial intelligence development; development; ethics; health care; large language models; patient privacy; patient safety; privacy; safety.	J Med Internet Res					2023		https://pubmed.ncbi.nlm.nih.gov/37566454/					10.2196/48009.		Application/Focus Area: Healthcare (including clinical decision support, radiology reporting, patient discharge summaries, etc.). – Type of Technology: ChatGPT, a large language model (LLM) developed by OpenAI (with mention of GPT‑4 enhancements). (Source: Abstract; Introduction)	ChatGPT (and references to its advanced iteration, GPT‑4). (Source: Introduction)	0.5	1	1	1	3.5
PubMed	Travis Zack, ∙ Eric Lehman, ∙ Mirac Suzgune, ∙ Jorge A Rodriguez, Leo Anthony Celi, Judy Gichoya, Dan Jurafsky,∙Peter Szolovits, David W Bates, Raja-Elie E Abdulnour, Prof Atul J Butte,Emily Alsentzer	Assessing the potential of GPT-4 to perpetuate racial and gender biases in health care: a model evaluation study			The Lancet Digital Health					2024		https://pubmed.ncbi.nlm.nih.gov/38123252/						viewpoint	Application/Focus Area: Health care, specifically clinical decision support tasks including medical education, diagnostic reasoning, clinical plan (treatment) generation, and subjective patient assessment – Type of Technology: A large language model, GPT‑4, deployed via the Azure OpenAI application interface (Source: Abstract; Methods)	GPT‑4 (Source: Abstract; Methods)	1	1	1	1	4
PubMed	Luigi De Angelis, Francesco Baglivo, Guglielmo Arzilli, Gaetano Pierpaolo Privitera, Paolo Ferragina, Alberto Eugenio Tozzi, Caterina Rizzo	ChatGPT and the rise of large language models: the new AI-driven infodemic threat in public health	Large Language Models (LLMs) have recently gathered attention with the release of ChatGPT, a user-centered chatbot released by OpenAI. In this perspective article, we retrace the evolution of LLMs to understand the revolution brought by ChatGPT in the artificial intelligence (AI) field. The opportunities offered by LLMs in supporting scientific research are multiple and various models have alread…	ChatGPT; artificial intelligence; infodemic; large language models; natural language processing; public health.	Front Public Health					2023		https://pubmed.ncbi.nlm.nih.gov/37181697/					10.3389/fpubh.2023.1166120	perspective	Application/Focus Area: Public health, scientific research support, and medical literature production – Type of Technology: Large Language Models (LLMs) with a focus on ChatGPT and its successors (Source: Introduction; Abstract)	ChatGPT (representative of large language models) (Source: Introduction)	1	1	1	1	4
PubMed	Thomas Grote, Philipp Berens	A paradigm shift?-On the ethics of medical large language models	After a wave of breakthroughs in image-based medical diagnostics and risk prediction models, machine learning (ML) has turned into a normal science. However, prominent researchers are claiming that another paradigm shift in medical ML is imminent-due to most recent staggering successes of large language models-from single-purpose applications toward generalist models, driven by natural language. …	autonomy; clinical evaluation; machine learning; transparency; trust	Bioethics					2024		https://pubmed.ncbi.nlm.nih.gov/38523587/					10.1111/bioe.13283				1	1	1	0	3
PubMed	Jesutofunmi A Omiye Jenna C Lester, Simon Spichak, Veronica Rotemberg, Roxana Daneshjou	Large language models propagate race-based medicine	Large language models (LLMs) are being integrated into healthcare systems; but these models may recapitulate harmful, race-based medicine. The objective of this study is to assess whether four commercially available large language models (LLMs) propagate harmful, inaccurate, race-based content when responding to eight different scenarios that check for race-based medicine or widespread misconcept…		NPJ Digit Med					2023		https://pubmed.ncbi.nlm.nih.gov/37864012/					10.1038/s41746-023-00939-z		Application/Focus Area: Healthcare, with emphasis on clinical decision support and medical education – Type of Technology: Commercial large language models (LLMs) (Source: Introduction; Methods)	Four commercially available LLMs: OpenAI’s ChatGPT (including GPT‑4 versions), Google’s Bard, and Anthropic’s Claude (Source: Methods; Abstract)	1	1	1	1	4
PubMed	McBain RK, Cantor JH, Zhang LA, Baker O, Zhang F, Halbisen A, Kofner A, Breslau J, Stein B, Mehrotra A, Yu H.	Competency of Large Language Models in Evaluating Appropriate Responses to Suicidal Ideation: Comparative Study	BACKGROUND: With suicide rates in the United States at an all-time high, individuals experiencing suicidal ideation are increasingly turning to large language models (LLMs) for guidance and support. OBJECTIVE: The objective of this study was to assess the competency of 3 widely used LLMs to distinguish appropriate versus inappropriate responses when engaging individuals who exhibit suicidal ideat…		J Med Internet Res					2025		https://pubmed.ncbi.nlm.nih.gov/40053817/					10.2196/67891		Application/Focus Area: Mental health care and suicide prevention, specifically the evaluation of crisis-response communication – Type of Technology: Commercial large language models applied to clinical assessment tasks (Source: Abstract; Introduction; Methods)	ChatGPT‑4o, Claude 3.5 Sonnet, and Gemini 1.5 Pro (Source: Abstract; Methods)	1	1	1	1	4
PubMed	Joseph A Kavian, Hannah L Wilkey, Parth A Patel, Carter J Boyd	Harvesting the Power of Artificial Intelligence for Surgery: Uses, Implications, and Ethical Considerations	Artificial intelligence is rapidly advancing, especially with the advent of ChatGPT technology, and its role in the world of medicine is expanding. Within surgery, AI has the capacity to improve efficiency and results in surgical treatments; however, it similarly has the potential to impose harm onto patients and undermine the role of medical providers. Its benefits may include improvements in su…	AI; artificial intelligence; chatGPT; ethics; privacy; safety.						2023		https://pubmed.ncbi.nlm.nih.gov/37148260/					10.1177/00031348231175454	Editorial			0.5	1	1	1	3.5
PubMed	Dorit Hadar-Shoval, Kfir Asraf, Shiri Shinan-Altman, Zohar Elyoseph, Inbar Levkovich	Embedded values-like shape ethical reasoning of large language models on primary care ethical dilemmas		Artificial intelligence; Large language model (LLM); Primary care physicians; Values; Vignette.	Heliyon					2024		https://pubmed.ncbi.nlm.nih.gov/39381244/					10.1016/j.heliyon.2024.e38056		Application/Focus Area: Primary care ethics in clinical decision-making; evaluation of ethical dilemmas faced by primary care practitioners – Type of Technology: Commercial large language models (LLMs) applied to ethical reasoning tasks; specifically Bard (Google), Claude.AI (Anthropic), GPT‑3.5, and GPT‑4 (OpenAI) (Source: Abstract; Section 2.1 “Large language models (LLMs)”)	The study examines four LLMs: Bard (by Google), Claude.AI (by Anthropic), GPT‑3.5, and GPT‑4 (by OpenAI; August 3 version) (Source: Section 2.1 “Large language models (LLMs)”)	1	1	1	1	4
										2023

## Sheet: Ph4 Included
Name of Database	Author	Title	Abstract	Keywords	Journal	Volume	Number	Month	Pages	Year	Address	URL	Booktitle	Chapter	Series	Publisher	DOI	Content Type	Application / Focus Area / Type of Technology	LLM Model Discussed	Ethical objectives	Ethical Challenges Discussed	Key Ethical Findings	Recommendations / Future Directions	Total	Notes
ACM Digital Library	Choi, Ryuhaerang; Kim, Taehan; Park, Subin; Kim, Jennifer G.; Lee, Sung-Ju	Private Yet Social: How LLM Chatbots Support and Challenge Eating Disorder Recovery	Eating disorders (ED) are complex mental health conditions that require long-term management and support. Recent advancements in large language model (LLM)-based chatbots offer the potential to assist individuals in receiving immediate support. Yet, concerns remain about their reliability and safety in sensitive contexts such as ED. We explore the opportunities and potential harms of using LLM-ba…	chatbots, large language models, conversational agents, eating disorder, mental health						2025	New York, NY, USA	https://doi.org/10.1145/3706598.3713485	Proceedings of the 2025 CHI Conference on Human Factors in Computing Systems		CHI '25	Association for Computing Machinery			– Focus on supporting ED recovery by leveraging an LLM-based chatbot (WellnessBot) as an out-of-clinic digital intervention. – Technology involves conversational agents designed to deliver personalized emotional and informational support for individuals with eating disorders. (Source: “Abstract” and “Section 1 Introduction”)	– The study employs the GPT-4 API (specifically, the gpt-4-1106-preview version) as the underlying LLM for generating chatbot responses. (Source: “Section 4.4 WellnessBot Implementation”)	0.5	1	1	1	3.5			Year-Wise Papers
ACM Digital Library	Montagna, Sara; Ferretti, Stefano; Klopfenstein, Lorenz Cuno; Florio, Antonio; Pengo, Martino Francesco	Data Decentralisation of LLM-Based Chatbot Systems in Chronic Disease Self-Management	Chronic patient self-management is crucial for maintaining physical and psychological health, reducing pressure on healthcare systems, and promoting patient empowerment. Digital technologies, particularly chatbots, have emerged as powerful tools for supporting patients in managing their chronic conditions. Large language models (LLMs), such as GPT-4, have shown potential in improving chatbot-base…	chatbot, healthcare data privacy, hypertension, personal data store					205–212	2023	New York, NY, USA	https://doi.org/10.1145/3582515.3609536	Proceedings of the 2023 ACM Conference on Information Technology for Social Good		GoodIT '23	Association for Computing Machinery			Focuses on using an LLM‑based chatbot system to support chronic disease self‑management (demonstrated through a hypertension management prototype). – Integrates distributed system architectures for data decentralisation to safeguard patient data while providing personalised health recommendations. (Source: Abstract; Introduction – sections outlining the motivation for patient empowerment and the …	The paper generally discusses large language models (LLMs) in the context of healthcare (citing models like GPT‑4 and ChatGPT as examples) but does not focus on a single proprietary LLM. (Source: Introduction – discussion on LLM potentials in healthcare and reference to GPT‑4/ChatGPT)	1	1	0.5	0.5	3			0	2017
ACM Digital Library	Minot, Joshua R.; Cheney, Nicholas; Maier, Marc; Elbers, Danne C.; Danforth, Christopher M.; Dodds, Peter Sheridan	Interpretable Bias Mitigation for Textual Data: Reducing Genderization in Patient Notes While Maintaining Classification Performance	Medical systems in general, and patient treatment decisions and outcomes in particular, can be affected by bias based on gender and other demographic elements. As language models are increasingly applied to medicine, there is a growing interest in building algorithmic fairness into processes impacting patient care. Much of the work addressing this question has focused on biases encoded in languag…	NLP, electronic health records, algorithmic fairness, data augmentation, interpretable machine learning	ACM Trans. Comput. Healthcare	3	4	November		2022	New York, NY, USA	https://doi.org/10.1145/3524887				Association for Computing Machinery			Focuses on reducing gender bias in unstructured clinical text (patient notes) by using debiasing techniques anchored in data augmentation. – Leverages natural language processing pipelines based on BERT‑based models to improve fairness in healthcare analytics. (Source: Abstract and Introduction)	Uses pre‑trained BERT‑base and Clinical BERT word embeddings, with additional bias mitigation via a BERT‑based gender classifier. (Source: Section “2.3 Language Models”)	1	1	1	1	4			0	2018
ACM Digital Library	Marvin, Ggaliwango; Kyeyune, Ben; Jjingo, Daudi	Responsible Software Systems for Disease Diagnostics Using Symptom Text	Responsible software systems in digital health aim to prioritize ethical considerations, user safety, data privacy, transparency, inclusivity, accountability, sustainability, and interoperability throughout their design, development, and deployment processes. In this work, we demonstrate the use of advanced Natural Language processing techniques to build responsible intelligent systems with disea…	Artificial Intelligence, Data Mining, Disease Diagnostics, Mobile Health, Symptom Analysis					774–781	2024	New York, NY, USA	https://doi.org/10.1145/3675888.3676147	Proceedings of the 2024 Sixteenth International Conference on Contemporary Computing		IC3-2024	Association for Computing Machinery			Focuses on disease diagnostics using symptom text analysis. – Leverages Natural Language Processing (NLP) techniques combined with machine learning models (including BERT and Support Vector Machines) to automatically extract symptoms and classify diseases from unstructured medical text. (Source: Introduction and Background; “2 COMPUTATIONAL PROBLEM AND PROPOSED SOLUTION”)	The work employs transformer-based models for medical text analysis. In particular, it mentions a pre-trained BERT model as well as a BERT-based approach for generating local explanations and supporting transparency. (Source: “9 MACHINE LEARNING MODELS” – discussion of BERT and its interpretability in symptom extraction and classification)	1	1	1	1	4			0	2019
ACM Digital Library	Kitamura, Kenta; Irvan, Mhd; Shigetomi Yamaguchi, Rie	XAI for Medicine by ChatGPT Code interpreter	In recent years, with the prevalence of Artificial Intelligence (AI), the interpretability of AI outputs has become a significant issue. Especially the interpretability of large language models (LLMs), including ChatGPT, has emerged as a major challenge. Consequently, there is a growing interest in the research of Explainable Artificial Intelligence (XAI), which seeks to elucidate the decision-ma…	ChatGPT, ChatGPT Code interpreter, XAI, health care, medicine					28–34	2024	New York, NY, USA	https://doi.org/10.1145/3633624.3633629	Proceedings of the 2023 5th International Conference on Big-Data Service and Intelligent Computation		BDSIC '23	Association for Computing Machinery			Focuses on the application of Explainable AI (XAI) in medicine by using ChatGPT Code interpreter to interpret and verify medical algorithm outputs. – Demonstrates the approach with a heart failure classification algorithm applied to medical case reports. (Source: Abstract; Introduction; Section 2 “Background”)	Utilizes ChatGPT along with its Code interpreter functionality to transform text prompts into executable Python code for explanation purposes. (Source: Section 2.1 “ChatGPT Code interpreter”)	1	1	0.5	1	3.5			1	2020
ACM Digital Library	Antoniak, Maria; Naik, Aakanksha; Alvarado, Carla S.; Wang, Lucy Lu; Chen, Irene Y.	NLP for Maternal Healthcare: Perspectives and Guiding Principles in the Age of LLMs	Ethical frameworks for the use of natural language processing (NLP) are urgently needed to shape how large language models (LLMs) and similar tools are used for healthcare applications. Healthcare faces existing challenges including the balance of power in clinician-patient relationships, systemic health disparities, historical injustices, and economic constraints. Drawing directly from the voice…	ethical guidelines, large language models, maternal health, natural language processing					1446–1463	2024	New York, NY, USA	https://doi.org/10.1145/3630106.3658982	Proceedings of the 2024 ACM Conference on Fairness, Accountability, and Transparency		FAccT '24	Association for Computing Machinery			Focuses on the application of natural language processing and large language models (LLMs) in maternal healthcare – Uses an LLM‐based chatbot demonstration and survey methods to elicit perspectives on ethical use (Source: Abstract; Introduction – paragraphs describing the case study and participatory design in maternal health)	The paper involves an LLM‐based chatbot demonstration; in the methods section, an interface wrapper was built around GPT‑3.5 (from OpenAI) to facilitate participant interaction (Source: Section 3.2 “Design of Chatbot Demonstration”)	1	0.5	1	1	3.5			0	2021
ACM Digital Library	Zhang, Haoran; Lu, Amy X.; Abdalla, Mohamed; McDermott, Matthew; Ghassemi, Marzyeh	Hurtful words: quantifying biases in clinical contextual word embeddings	In this work, we examine the extent to which embeddings may encode marginalized populations differently, and how this may lead to a perpetuation of biases and worsened performance on clinical tasks. We pretrain deep embedding models (BERT) on medical notes from the MIMIC-III hospital dataset, and quantify potential disparities using two approaches. First, we identify dangerous latent relationship…	algorithmic fairness, clinical notes, contextual language models, machine learning for health, natural language processing					110–120	2020	New York, NY, USA	https://doi.org/10.1145/3368555.3384448	Proceedings of the ACM Conference on Health, Inference, and Learning		CHIL '20	Association for Computing Machinery			Focuses on the use of contextual word embeddings (specifically BERT-based models) in the clinical domain, particularly for tasks such as acute and chronic condition prediction using electronic health records. (Source: Abstract; Section 2 “Background and Related Work” and Section 3 “Data and Pre-Training”)	Discusses deep contextual embedding models based on BERT, with initialization from SciBERT and subsequent pretraining on clinical notes from the MIMIC-III dataset, resulting in a “Clinical BERT” variant. (Source: Abstract; Section 2.3 “Pretrained Clinical Embeddings”)	1	1	1	1	4			1	2022
ACM Digital Library	Liu, Xiao-Yang; Zhu, Rongyi; Zha, Daochen; Gao, Jiechao; Zhong, Shan; White, Matt; Qiu, Meikang	Differentially Private Low-Rank Adaptation of Large Language Model Using Federated Learning	The surge in interest and application of large language models (LLMs) has sparked a drive to fine-tune these models to suit specific applications, such as finance and medical science. However, concerns regarding data privacy have emerged, especially when multiple stakeholders aim to collaboratively enhance LLMs using sensitive data. In this scenario, federated learning becomes a natural choice, a…	Federated learning, differential privacy, domain-specific LLM, LLM privacy, medical LLM, financial LLM, efficient fine-tuning	ACM Trans. Manage. Inf. Syst.	16	2	March		2025	New York, NY, USA	https://doi.org/10.1145/3682068				Association for Computing Machinery			Focuses on secure fine‑tuning of large language models (LLMs) for domain‑specific applications (such as medical and financial domains) using federated learning. – Employs techniques from differential privacy and low‑rank adaptation to both preserve data privacy and reduce communication overhead. (Source: Abstract; Section 2 “Related Work” and Section 4 “DP‑LoRA”)	Although it mentions general-purpose LLMs (with examples such as ChatGPT and GPT‑4 in the Introduction), the work demonstrates a privacy‑preserving fine‑tuning framework applied in a federated setting. – The evaluation includes discussion on models like Llama‑7B (referenced in Section 4.4 on reducing communication overhead). (Source: Introduction; Section 4.4 “Reducing Communication Overhead in F…	1	1	1	1	4			7	2023
ACM Digital Library	Fiori, Michele; Civitarese, Gabriele; Bettini, Claudio	Using Large Language Models to Compare Explainable Models for Smart Home Human Activity Recognition	Recognizing daily activities with unobtrusive sensors in smart environments enables various healthcare applications. Monitoring how subjects perform activities at home and their changes over time can reveal early symptoms of health issues, such as cognitive decline. Most approaches in this field use deep learning models, which are often seen as black boxes mapping sensor data to activities. Howev…	evaluation, human activity recognition, llms, xai					881–884	2024	New York, NY, USA	https://doi.org/10.1145/3675094.3679000	Companion of the 2024 on ACM International Joint Conference on Pervasive and Ubiquitous Computing		UbiComp '24	Association for Computing Machinery			Focuses on sensor‑based Human Activity Recognition (HAR) in smart home environments for health monitoring purposes -- Examines explainable AI (XAI) methods that generate natural language explanations for the underlying deep learning models, using LLMs as evaluation tools. (Source: Abstract; Introduction – paragraphs discussing smart home activity recognition and healthcare applications)	The study experimentally evaluates two LLMs: gpt-3.5-turbo-0125 and gpt-4-turbo (accessed via the OpenAI API). (Source: Section 3.2 “Experimental Setup”)	1	0.5	1	1	3.5			10	2024
ACM Digital Library	Pope, Tia; Patooghy, Ahmad	Comparative Evaluation of GPT Models in FHIR Proficiency	Ensuring interoperability in healthcare data exchange is vital for advancing patient care, and Fast Healthcare Interoperability Resources (FHIR®) has emerged as a cornerstone standard in this effort. As healthcare increasingly integrates AI for managing and interpreting complex data, proficiency in FHIR is essential to ensure seamless and reliable interactions with healthcare systems. This study …	ChatGPT, FHIR, Accuracy, Robustness, Trustworthiness, Critical Systems	ACM Trans. Intell. Syst. Technol.			February		2025	New York, NY, USA	https://doi.org/10.1145/3718095				Association for Computing Machinery			Focuses on evaluating the proficiency of GPT models (GPT‑3.5, GPT‑4.0, and two custom GPT models) in understanding and applying the FHIR standard – Uses domain-specific evaluation metrics (e.g., Token Processing Cost, Accuracy-Adjusted Token Processing Cost) to benchmark AI readiness for healthcare interoperability. (Source: Abstract; 1.1 “Background” and 2.2 “Models Used”)	Evaluates GPT‑3.5, GPT‑4.0, and two custom models (referred to as “FHIR Interop Expert” and “FHIR Proficiency Pro”) in the context of FHIR proficiency. (Source: Section 2.2 “Models Used”)	1	0.5	1	1	3.5			8	2025
ACM Digital Library	Yang, Kailai; Zhang, Tianlin; Kuang, Ziyan; Xie, Qianqian; Huang, Jimin; Ananiadou, Sophia	MentaLLaMA: Interpretable Mental Health Analysis on Social Media with Large Language Models	As an integral part of people's daily lives, social media is becoming a rich source for automatic mental health analysis. As traditional discriminative methods bear poor generalization ability and low interpretability, the recent large language models (LLMs) have been explored for interpretable mental health analysis on social media, which aims to provide detailed explanations along with predicti…	interpretability, large language models, mental health analysis, social media					4489–4500	2024	New York, NY, USA	https://doi.org/10.1145/3589334.3648137	Proceedings of the ACM Web Conference 2024		WWW '24	Association for Computing Machinery			Focuses on automatic mental health analysis on social media platforms by formulating the task as a text-generation problem that not only classifies posts for mental health conditions but also produces detailed, interpretable explanations. – Utilizes large language models (LLMs) in a domain‑specific fine-tuning setup to address both mental health detection and explanation generation. (Source: Abst…	Introduces and evaluates the MentaLLaMA family of models (e.g., MentaLLaMA‑7B, MentaLLaMA‑chat‑7B, and MentaLLaMA‑chat‑13B) which are derived via instruction‑tuning from the LLaMA2 foundation models. (Source: Abstract; Section 4 “MENTALLA MA TRAINING” where the training of the MentaLLaMA models is described.)	1	0.5	1	1	3.5			27	TOTAL
ACM Digital Library	Jo, Eunkyung; Jeong, Yuin; Park, Sohyun; Epstein, Daniel A.; Kim, Young-Ho	Understanding the Impact of Long-Term Memory on Self-Disclosure with Large Language Model-Driven Chatbots for Public Health Intervention	Recent large language models (LLMs) offer the potential to support public health monitoring by facilitating health disclosure through open-ended conversations but rarely preserve the knowledge gained about individuals across repeated interactions. Augmenting LLMs with long-term memory (LTM) presents an opportunity to improve engagement and self-disclosure, but we lack an understanding of how LTM …	Chatbot, Check-up calls, Large language models, Long-term memory, Open-domain dialog systems, Public health, Social isolation						2024	New York, NY, USA	https://doi.org/10.1145/3613904.3642420	Proceedings of the 2024 CHI Conference on Human Factors in Computing Systems		CHI '24	Association for Computing Machinery			Focuses on public health intervention through an LLM‑driven voice chatbot (CareCall) augmented with long‑term memory to support sustained, open‑ended health-related conversations. – Technology involves dynamic memory integration in a chatbot deployed to monitor health, check up on socially isolated individuals, and provide emotional support. (Source: Abstract; Section 1 “Introduction” and Section…	The underlying large language model powering CareCall is HyperCLOVA—a 6.9B parameter model pre‑fine‑tuned for open-ended dialogue generation in Korean. (Source: Section 3.2 “CareCall and Long-Term Memory” where the architecture is explained.)	1	0.5	1	1	3.5
ACM Digital Library	van Arum, Sterre; Gen\c{c}, H\"{u}seyin U\u{g}ur; Reidsma, Dennis; Karahano\u{g}lu, Arma\u{g}an	Selective Trust: Understanding Human-AI Partnerships in Personal Health Decision-Making Process	As artificial intelligence (AI) becomes more embedded in personal health technology, its potential to transform health decision-making through personalised recommendations is becoming significant. However, there is limited understanding of how individuals perceive AI-assisted decision-making in the context of personal health. This study investigates the impact of AI-assisted decision-making on tr…	AI-assisted decision-making, decision-making styles, personal health technology, physical activity decisions, trust						2025	New York, NY, USA	https://doi.org/10.1145/3706598.3713462	Proceedings of the 2025 CHI Conference on Human Factors in Computing Systems		CHI '25	Association for Computing Machinery			Focuses on AI-assisted personal health decision-making in the physical activity domain using personal health technologies (PHT) – Employs an LLM-based interactive tool, MoveAI, which is built on GPT‑4.0, to simulate collaborative decision-making processes and generate personalized health recommendations. (Source: Abstract; Section 3.2 “MoveAI: Decision-Making with an LLM-Based Physical Activity A…	The paper utilizes MoveAI—a decision-making tool powered by OpenAI’s GPT‑4.0—to support and assess AI-assisted health decision-making in the context of physical activity. (Source: Abstract; Section 3.2 “MoveAI: Decision-Making with an LLM-Based Physical Activity Advice Agent”)	1	1	1	1	4			Database-Wise
ACM Digital Library	Upadhyay, Rishabh; Pasi, Gabriella; Viviani, Marco	Leveraging Socio-contextual Information in BERT for Fake Health News Detection in Social Media	Fake news is a major challenge in social media, particularly in the health domain where it can lead to severe consequences for both individuals and society as a whole. To contribute to combating this problem, we present a novel solution for improving the accuracy of detecting fake health news, utilizing a fine-tuned BERT model that integrates both user- and content-related socio-contextual inform…	BERT, Classification, Fake News, Health Misinformation, Social Context, Social Media, Transformers					38–46	2023	New York, NY, USA	https://doi.org/10.1145/3599696.3612902	Proceedings of the 3rd International Workshop on Open Challenges in Online Social Networks		OASIS '23	Association for Computing Machinery			Focuses on the detection of fake health news on social media platforms, particularly targeting health misinformation that can adversely affect public health – Uses a fine‑tuned BERT model (and its variants, including BERT‑base, BioBERT, and BERTweet‑Covid) modified to incorporate socio‑contextual features (such as user profile, social engagement, and tweet metadata) along with textual content. (S…	Discusses a fine‑tuned BERT model adapted for fake health news detection – In experiments, the authors employ pre‑trained models such as BERT‑base, BioBERT, and BERTweet‑Covid obtained from the Hugging Face Transformers library. (Source: Section 3.4 “Fine‑tuning the BERT model”; Section 4.2 “Hardware and Implementation Details”)	1	1	1	1	4			16	ACM Digital Library
ACM Digital Library	Lee, Christine P.; Porfirio, David; Wang, Xinyu Jessica; Zhao, Kevin Chenkai; Mutlu, Bilge	VeriPlan: Integrating Formal Verification and LLMs into End-User Planning	Automated planning is traditionally the domain of experts, utilized in fields like manufacturing and healthcare with the aid of expert planning tools. Recent advancements in LLMs have made planning more accessible to everyday users due to their potential to assist users with complex planning tasks. However, LLMs face several application challenges within end-user planning, including consistency, …	large-language models; verification; human-in-the-loop; human-centered AI						2025	New York, NY, USA	https://doi.org/10.1145/3706598.3714113	Proceedings of the 2025 CHI Conference on Human Factors in Computing Systems		CHI '25	Association for Computing Machinery			Focuses on end-user planning, where users provide natural language prompts to generate complex plans; applied in domains including manufacturing, healthcare (e.g., patient navigation planning), and other real-world scheduling and resource management tasks—employs an LLM planner augmented with formal verification components (rule translator, flexibility sliders, model checker) to enforce user-defi…	The system employs LLM agents powered by GPT‑4 for generating planning outputs from natural language prompts. (Source: Section 3 “Technical Approach”, where it states “All LLM agents used in our implementation are powered by GPT‑4 [1].")	1	1	1	1	4			2	Springer Link
ACM Digital Library	Carik, Buse; Izaac, Victoria V.; Ding, Xiaohan; Scarpa, Angela; Rho, Eugenia H.	Reimagining Support: Exploring Autistic Individuals' Visions for AI in Coping with Negative Self-Talk	Autistic individuals often experience negative self-talk (NST), leading to increased anxiety and depression. While therapy is recommended, it presents challenges for many autistic individuals. Meanwhile, a growing number are turning to large language models (LLMs) for mental health support. To understand how autistic individuals perceive AI’s role in coping with NST, we surveyed 200 autistic adul…	autism, mental health, large language models, negative self-talk, artificial intelligence						2025	New York, NY, USA	https://doi.org/10.1145/3706598.3714287	Proceedings of the 2025 CHI Conference on Human Factors in Computing Systems		CHI '25	Association for Computing Machinery			Focuses on using large language model–driven support for mental health, specifically to help autistic adults cope with NST — Applies commercially available LLMs (e.g., ChatGPT and Claude) to generate responses aimed at reframing negative thoughts and guiding emotional expression. (Source: Abstract; Section 3.2 “Methodology”/“Practitioner Evaluation” where the use of ChatGPT and Claude is describe…	The paper examines responses generated by two widely used commercial LLMs: ChatGPT and Claude. (Source: Abstract; Section 3.2 “Methodology” and “Practitioner Evaluation”)	1	1	1	1	4			0	World Scientific
Springer Link	Inyoung CheongAylin CaliskanTadayoshi Kohno	Safeguarding human values: rethinking US law for generative AI’s societal impacts			AI and Ethics					2024		https://link.springer.com/article/10.1007/s43681-024-00451-4					10.1007/s43681-024-00451-4	Article	Focuses primarily on the societal and legal impacts of generative AI systems—that is, AI systems powered by large language models (LLMs) that produce human-like creative work—but which also generate biased outputs, hallucinations, and misinformation; addresses their application in sensitive areas including healthcare, education, and law enforcement. (Source: Abstract; Section 1 “Introduction” – w…	Refers broadly to generative AI systems that are “empowered by large language models (LLMs)” without detailing a specific model or variant. (Source: Section 1 “Introduction” – “Generative AI systems, including those empowered by large language models (LLMs)...”)	0.5	1	1	1	3.5			1	Wiley Online Library
Springer Link	Yavuz YigitMahmut Firat KaynakBaha AlkahloutShabbir AhmedSerkan GünayAsim Enes Ozbek	AI-assisted decision-making in mild traumatic brain injury			BMC Emergency Medicine					2025		https://link.springer.com/article/10.1186/s12873-024-01159-8					10.1186/s12873-024-01159-8	Article	Focuses on clinical decision support in the context of emergency medicine for patients with mild traumatic brain injury -- Utilizes ChatGPT powered by GPT‑4 as an AI-based tool to assist in diagnosing and triaging mild TBI cases. (Source: Abstract; Methods section – “each case was analyzed by GPT‑4…”)	ChatGPT powered by GPT‑4 (March 21, 2024, version) (Source: Abstract; Methods section – “each case was analyzed by GPT‑4…”)	0.5	1	1	1	3.5			8	PubMed
Wiley Online Library	Ye, Yongqin; Sarkar, Shuvam; Bhaskar, Anand; Tomlinson, Brian; Monteiro, Olivia	Using ChatGPT in a clinical setting: A case report			MedComm – Future Medicine	2	2		e51	2023		https://onlinelibrary.wiley.com/doi/abs/10.1002/mef2.51					https://doi.org/10.1002/mef2.51				0.5	1	1	1	3.5			27	TOTAL
PubMed	Chen X, Zhao Z, Zhang W, Xu P, Wu Y, Xu M, Gao L, Li Y, Shang X, Shi D, He M.	EyeGPT for Patient Inquiries and Medical Education: Development and Validation of an Ophthalmology Large Language Model	BACKGROUND: Large language models (LLMs) have the potential to enhance clinical flow and improve medical education, but they encounter challenges related to specialized knowledge in ophthalmology. OBJECTIVE: This study aims to enhance ophthalmic knowledge by refining a general LLM into an ophthalmology-specialized assistant for patient inquiries and medical education. METHODS: We transformed Llam…		J Med Internet Res					2024		https://pubmed.ncbi.nlm.nih.gov/39661433/					10.2196/60063		Application: Ophthalmology, for both patient inquiries and medical education — Technology: A specialized large language model (LLM) refined from Llama2 (termed EyeGPT) using role-playing, fine-tuning with domain-specific data, and retrieval-augmented generation. (Source: Abstract; Introduction; “Development of EyeGPT” section.)	EyeGPT, an ophthalmology-specialized LLM derived from the Llama2-7b-chat base model. (Source: “Development of EyeGPT” section.)	0.5	1	1	0.5	3
PubMed	Changyu Wang, Siru Liu, Hao Yang, Jiulin Guo, Yuxuan Wu, Jialin Liu	Ethical Considerations of Using ChatGPT in Health Care	ChatGPT has promising applications in health care, but potential ethical issues need to be addressed proactively to prevent harm. ChatGPT presents potential ethical challenges from legal, humanistic, algorithmic, and informational perspectives. Legal ethics concerns arise from the unclear allocation of responsibility when patient harm occurs and from potential breaches of patient privacy due to d…	AI; ChatGPT; algorithm; artificial intelligence; artificial intelligence development; development; ethics; health care; large language models; patient privacy; patient safety; privacy; safety.	J Med Internet Res					2023		https://pubmed.ncbi.nlm.nih.gov/37566454/					10.2196/48009.		Application/Focus Area: Healthcare (including clinical decision support, radiology reporting, patient discharge summaries, etc.). – Type of Technology: ChatGPT, a large language model (LLM) developed by OpenAI (with mention of GPT‑4 enhancements). (Source: Abstract; Introduction)	ChatGPT (and references to its advanced iteration, GPT‑4). (Source: Introduction)	0.5	1	1	1	3.5
PubMed	Travis Zack, ∙ Eric Lehman, ∙ Mirac Suzgune, ∙ Jorge A Rodriguez, Leo Anthony Celi, Judy Gichoya, Dan Jurafsky,∙Peter Szolovits, David W Bates, Raja-Elie E Abdulnour, Prof Atul J Butte,Emily Alsentzer	Assessing the potential of GPT-4 to perpetuate racial and gender biases in health care: a model evaluation study			The Lancet Digital Health					2024		https://pubmed.ncbi.nlm.nih.gov/38123252/						viewpoint	Application/Focus Area: Health care, specifically clinical decision support tasks including medical education, diagnostic reasoning, clinical plan (treatment) generation, and subjective patient assessment – Type of Technology: A large language model, GPT‑4, deployed via the Azure OpenAI application interface (Source: Abstract; Methods)	GPT‑4 (Source: Abstract; Methods)	1	1	1	1	4
PubMed	Luigi De Angelis, Francesco Baglivo, Guglielmo Arzilli, Gaetano Pierpaolo Privitera, Paolo Ferragina, Alberto Eugenio Tozzi, Caterina Rizzo	ChatGPT and the rise of large language models: the new AI-driven infodemic threat in public health	Large Language Models (LLMs) have recently gathered attention with the release of ChatGPT, a user-centered chatbot released by OpenAI. In this perspective article, we retrace the evolution of LLMs to understand the revolution brought by ChatGPT in the artificial intelligence (AI) field. The opportunities offered by LLMs in supporting scientific research are multiple and various models have alread…	ChatGPT; artificial intelligence; infodemic; large language models; natural language processing; public health.	Front Public Health					2023		https://pubmed.ncbi.nlm.nih.gov/37181697/					10.3389/fpubh.2023.1166120	perspective	Application/Focus Area: Public health, scientific research support, and medical literature production – Type of Technology: Large Language Models (LLMs) with a focus on ChatGPT and its successors (Source: Introduction; Abstract)	ChatGPT (representative of large language models) (Source: Introduction)	1	1	1	1	4
PubMed	Jesutofunmi A Omiye Jenna C Lester, Simon Spichak, Veronica Rotemberg, Roxana Daneshjou	Large language models propagate race-based medicine	Large language models (LLMs) are being integrated into healthcare systems; but these models may recapitulate harmful, race-based medicine. The objective of this study is to assess whether four commercially available large language models (LLMs) propagate harmful, inaccurate, race-based content when responding to eight different scenarios that check for race-based medicine or widespread misconcept…		NPJ Digit Med					2023		https://pubmed.ncbi.nlm.nih.gov/37864012/					10.1038/s41746-023-00939-z		Application/Focus Area: Healthcare, with emphasis on clinical decision support and medical education – Type of Technology: Commercial large language models (LLMs) (Source: Introduction; Methods)	Four commercially available LLMs: OpenAI’s ChatGPT (including GPT‑4 versions), Google’s Bard, and Anthropic’s Claude (Source: Methods; Abstract)	1	1	1	1	4
PubMed	McBain RK, Cantor JH, Zhang LA, Baker O, Zhang F, Halbisen A, Kofner A, Breslau J, Stein B, Mehrotra A, Yu H.	Competency of Large Language Models in Evaluating Appropriate Responses to Suicidal Ideation: Comparative Study	BACKGROUND: With suicide rates in the United States at an all-time high, individuals experiencing suicidal ideation are increasingly turning to large language models (LLMs) for guidance and support. OBJECTIVE: The objective of this study was to assess the competency of 3 widely used LLMs to distinguish appropriate versus inappropriate responses when engaging individuals who exhibit suicidal ideat…		J Med Internet Res					2025		https://pubmed.ncbi.nlm.nih.gov/40053817/					10.2196/67891		Application/Focus Area: Mental health care and suicide prevention, specifically the evaluation of crisis-response communication – Type of Technology: Commercial large language models applied to clinical assessment tasks (Source: Abstract; Introduction; Methods)	ChatGPT‑4o, Claude 3.5 Sonnet, and Gemini 1.5 Pro (Source: Abstract; Methods)	1	1	1	1	4
PubMed	Joseph A Kavian, Hannah L Wilkey, Parth A Patel, Carter J Boyd	Harvesting the Power of Artificial Intelligence for Surgery: Uses, Implications, and Ethical Considerations	Artificial intelligence is rapidly advancing, especially with the advent of ChatGPT technology, and its role in the world of medicine is expanding. Within surgery, AI has the capacity to improve efficiency and results in surgical treatments; however, it similarly has the potential to impose harm onto patients and undermine the role of medical providers. Its benefits may include improvements in su…	AI; artificial intelligence; chatGPT; ethics; privacy; safety.						2023		https://pubmed.ncbi.nlm.nih.gov/37148260/					10.1177/00031348231175454	Editorial			0.5	1	1	1	3.5
PubMed	Dorit Hadar-Shoval, Kfir Asraf, Shiri Shinan-Altman, Zohar Elyoseph, Inbar Levkovich	Embedded values-like shape ethical reasoning of large language models on primary care ethical dilemmas		Artificial intelligence; Large language model (LLM); Primary care physicians; Values; Vignette.	Heliyon					2024		https://pubmed.ncbi.nlm.nih.gov/39381244/					10.1016/j.heliyon.2024.e38056		Application/Focus Area: Primary care ethics in clinical decision-making; evaluation of ethical dilemmas faced by primary care practitioners – Type of Technology: Commercial large language models (LLMs) applied to ethical reasoning tasks; specifically Bard (Google), Claude.AI (Anthropic), GPT‑3.5, and GPT‑4 (OpenAI) (Source: Abstract; Section 2.1 “Large language models (LLMs)”)	The study examines four LLMs: Bard (by Google), Claude.AI (by Anthropic), GPT‑3.5, and GPT‑4 (by OpenAI; August 3 version) (Source: Section 2.1 “Large language models (LLMs)”)	1	1	1	1	4
										2023

## Sheet: Data Extraction...
URL	Reference	Year	Application Area	LLM Model Discussed	Sub-Ethical Issues	Key Ethical Findings	Ethical Contributions	Ethical objectives	Ethical Issues	Law / Regulation / Frameworks	Future Directions	Analysed	Verified	Status
https://doi.org/10.1145/3524887	[3]	2022	[3] Clinical text debiasing	[3] BERT, and Clinical BERT	[3] Gender Bias & Fairness	[3] The proposed data augmentation procedure effectively reduces the gender signal in clinical notes (i.e. “genderedness”) with minimal impact on classification accuracy. – Compared to bias measured from standard language models, the model‑agnostic bias detection method yields more domain‑specific and interpretable insights.	[3] Provides an interpretable, model‑agnostic methodology to identify biased language in clinical notes. – Develops a data augmentation procedure that substantially reduces gender bias while preserving health condition classification performance.	[3] Mitigate implicit gender bias in clinical notes while maintaining downstream classification performance. – Enhance fairness and interpretability in healthcare text analytics so that bias measures become actionable for patients, providers, and informaticians. (Source: Abstract and Introduction – where the overall aim of reducing bias without performance degradation is stated)	[3] Bias & Fairness	--	[3] Future research should explore applying the developed interpretable debiasing approach to other demographic biases and domains beyond gender. – The methods could be integrated upstream in any NLP pipeline to promote fairness in healthcare decision-making without sacrificing performance.	Fareed	Adeel	-	--
https://doi.org/10.1145/3368555.3384448	[7]	2020	[7] Condition prediction modeling	[7] BERT, SciBERT, Clinical BERT	[7] Bias & Fairness	[7] Classifiers built from the Clinical BERT representations exhibit significant performance gaps on over 50 downstream clinical tasks, with majority groups (in terms of gender, language, ethnicity, and insurance status) receiving preferential treatment. – Attempts to mitigate bias through adversarial debiasing result in only partial reduction of disparities, indicating that current approaches ma…	[7] Quantifies biases in clinical contextual word embeddings derived from BERT models trained on MIMIC-III notes, demonstrating that these representations can encode harmful disparities against marginalized groups. – Evaluates the limitations of adversarial debiasing as a mitigation strategy and offers recommended best practices for developing fair clinical embedding models.	[7] To quantify and make explicit the biases encoded in clinical NLP models so that their downstream impact on healthcare predictions can be better understood and mitigated. – To assess whether adversarial debiasing effectively reduces subgroup disparities across protected attributes (e.g., gender, language, ethnicity, insurance status) in clinical tasks. (Source: Abstract; Introduction – where t…	[7] Bias & Fairness	--	[7] Recommend that future work adopt best practices in training clinical embedding models to better mitigate bias, including the exploration and development of more effective debiasing methodologies. – Advise that researchers make their pretrained models and code publicly available to accelerate progress and transparency in addressing bias in clinical NLP systems.	Fareed	Adeel	-	--
https://doi.org/10.1145/3589334.3648137	[11]	2024	[11] Mental health explanation	[11] MentaLLaMA , LLaMA2	[11] Accuracy & Fairness	[11] MentaLLaMA demonstrates that fine‑tuning open‑source LLMs with domain‑specific instruction (using the IMHI dataset) can achieve state‑of‑the‑art performance in both prediction correctness and explanation quality—approaching human-level interpretability in mental health analysis. – The findings indicate that providing detailed, understandable explanations is feasible, which is critical for fo…	[11] Provides an open‑source, instruction‑tuned LLM (MentaLLaMA) that generates human‑level, natural language explanations for mental health predictions on social media, thereby enhancing transparency and interpretability in a sensitive domain. – Offers a multi-task, multi-source dataset (IMHI) that facilitates rigorous evaluation of explanation quality, which is critical for responsible decision…	[11] To enhance transparency and accountability in mental health analysis by providing human‑level, interpretable explanations alongside mental state predictions. – To reduce risks of misdiagnosis and bias by ensuring that the decision‑support system is both explainable and open‑source, thereby fostering trust and enabling external validation. (Source: Abstract; Introduction – where the motivatio…	[11] Bias & Fairness	--	[11] Future work should expand the IMHI dataset to cover a broader range of mental health tasks and further improve the quality and reliability of generated explanations to mitigate risks of misdiagnosis. – It is recommended to explore advanced debiasing and quality‐control mechanisms in the fine‑tuning process to address potential bias and ensure that the generated explanations remain accurate a…	Fareed	Adeel	-	--
https://doi.org/10.1145/3706598.3714287	[16]	2025	[16] Autism mental health support	[16] ChatGPT, Claude	[16] Neurodiversity Bias & Usability	[16] Autistic participants view LLMs as potentially useful for managing NST by helping to identify and reframe negative thoughts — Both autistic individuals and practitioners acknowledge the promise of AI for mental health support, while simultaneously stressing concerns regarding neurotypical biases and the need for more personalized and contextually sensitive responses.	[16] Provides an empirical study capturing autistic individuals’ experiences with negative self-talk (NST) and their visions for AI support — Contributes design insights for developing neuro‑affirming, inclusive AI tools (utilizing LLMs) that complement rather than replace traditional mental health therapies.	[16] To examine autistic individuals’ perspectives on how AI can assist with coping with negative self-talk — To assess whether LLMs can effectively identify and reframe negative thoughts while addressing ethical concerns such as neurotypical bias and ensuring personalized, safe mental health support. (Source: Abstract; Introduction where research questions RQ2 and RQ3 are outlined)	[16] Bias & Fairness	--	[16] Recommends that future design of AI mental health support systems should focus on complementing professional therapy and include adaptive, multimodal interaction features — Suggests that LLMs must be refined to mitigate neurotypical bias and tailored to reflect the diverse communication styles and unique needs of the autistic community.	Fareed	Adeel	-	--
https://pubmed.ncbi.nlm.nih.gov/38123252/	[22]	2024	[22] Diagnostic and treatment planning	[22] GPT‑4	[22] Demographic Bias & Fairness	[22] GPT‑4’s outputs show significant discrepancies from true prevalence estimates, with over‑representation of certain demographic groups (e.g., nearly 97% of generated sarcoidosis cases were for Black patients) – Variations in differential diagnosis ranking and treatment recommendations by race and gender were statistically significant – These biased outputs suggest a risk that LLM use in clini…	[22] Examines whether GPT‑4 encodes racial and gender biases that may harm clinical decision making – Provides quantitative evidence that GPT‑4 exaggerates demographic prevalence differences and produces stereotyped clinical vignettes	[22] To measure the propensity of GPT‑4 to encode racial and gender biases – To assess potential harms arising from biased outputs in clinical applications (Source: Introduction – “Our objective was to measure the propensity of GPT‑4 to encode racial and gender biases and examine potential harms…”)	[22] Bias & Fairness	--	[22] Urges comprehensive and transparent bias assessments of LLM-based tools before their integration into clinical care – Calls for rigorous fairness evaluations tailored to each intended clinical use case – Highlights the need for mitigation strategies to reduce bias-driven harms in clinical decision support systems	Fareed	Adeel	-	--
https://pubmed.ncbi.nlm.nih.gov/37864012/	[24]	2023	[24] Medical education enhancement	[24] ChatGPT (GPT‑4), Bard, Claude	[24] Racial Bias, Consistency & Accuracy	[24] Every tested LLM produced at least some outputs that echoed harmful race-based medicine – Models were inconsistent—even when asked the same question repeatedly—and sometimes generated fabricated equations – Such biased outputs present a potential risk of steering clinicians toward race-biased decision-making	[24] Examines whether commercially available LLMs generate debunked, race-based medical content in response to clinical questions – Quantitatively evaluates multiple commercial models to demonstrate inconsistent and harmful racial biases in generated responses	[24] To assess whether four commercial LLMs propagate harmful, inaccurate, race-based content when answering scenarios designed to test debunked medical concepts – To evaluate the consistency and potential harm of such biased outputs in healthcare decision-making (Source: Abstract; Introduction)	[24] Bias & Fairness	--	[24] Urges caution in using these LLMs for medical decision-making given their potential to propagate racist ideas – Recommends larger quantitative studies and additional red teaming to thoroughly assess and mitigate biases before clinical integration – Calls for increased transparency in model training and evaluation processes to address and reduce racial bias	Fareed	Adeel	-	--
https://pubmed.ncbi.nlm.nih.gov/39381244/	[27]	2024	[27] Clinical ethics assessment	[27] Bard, Claude.AI, GPT‑3.5, GPT‑4	[27] Cultural Bias (Western-centric Bias)	[27] Each LLM demonstrated a unique value‑like profile; all models tended to prioritize universalism and self‑direction over power and tradition compared to the human benchmark, indicating a potential Western‑centric bias – In response to ethical vignettes, the LLMs’ clinical recommendations reflected these latent value orientations, with significant variations in the strength of confidence betwe…	[27] ses Schwartz’s values theory as a conceptual framework to examine whether “value‑like constructs” embedded within LLMs influence ethical decision‑making in primary care dilemmas – Compares the value profiles of four LLMs (Bard, Claude.AI, GPT‑3.5, and GPT‑4) with a benchmark derived from over 53,000 culturally diverse human responses, and links these profiles to clinical recommendations in v…	[27] To evaluate whether each LLM exhibits a distinct “values‑like” profile using Schwartz’s revised Portrait Values Questionnaire (PVQ‑RR) – To assess the alignment of these embedded value profiles with those derived from a diverse international human benchmark and to determine whether latent values influence clinical recommendations in ethical decision‑making dilemmas (Source: Abstract; Section…	[27] Bias & Fairness	[27] Ethical Framework: Schwartz’s theory of basic values is explicitly adopted as the organizational framework for interpreting and comparing the LLMs’ value‑like constructs – Law/Regulation: N/A (The paper does not discuss any specific legal regulations or statutory guidelines)	[27] The study concludes that for context‑appropriate and equitable AI-assisted healthcare globally, LLMs must be tailored to align with local cultural outlooks – It suggests further vetting and calibration of LLMs before relying on them as clinical judgment aids, given the influence of embedded values on decision‑making	Fareed	Adeel	-	--
https://doi.org/10.1145/3706598.3713485	[1]	2025	[1] Eating disorder support	[1] GPT-4	[1] Trust (Unquestioning trust) & Safety	[1] Participants valued WellnessBot as a private yet social platform that empowered them during recovery. – However, the study revealed that users often accepted the chatbot’s outputs without critical scrutiny, which could lead to unrecognized harmful advice. – There is a clear tension between the supportive benefits of the chatbot and the risks associated with its potential to deliver unsafe rec…	[1] Developed and deployed WellnessBot as a technology probe to support eating disorder (ED) recovery while examining both its empowering potential and risks in sensitive ED contexts. – Provided design implications and guidelines for safe, effective, and ethically grounded use of LLM-based chatbots in ED care.	[1] Ensure participant safety by informing them upfront about the potential for harmful or unexpected chatbot responses. – Promote transparency and critical evaluation of chatbot outputs during use. – Protect participant privacy through pseudonymization of chat logs and secure data storage (with disclosures about data sharing with OpenAI as per their policy). (Source: “Section 3 Ethical Considera…	[1] Safety & Reliability	[1] The paper references adherence to IRB-approved protocols. – It also mentions that participants were informed their pseudonymized chat logs and profiles would be sent to OpenAI but not used for training, in accordance with OpenAI’s data usage policy.	[1] Incorporate design strategies that encourage users to critically evaluate chatbot responses, for example, providing alternative constructive options rather than outright refusals. – Employ continuous monitoring and human oversight to intervene when harmful advice is generated. – Enhance the transparency of the chatbot’s operation and clearly communicate its limitations to users.	Fareed	Adeel	-	--
https://doi.org/10.1145/3718095	[10]	2025	[10] FHIR standard comprehension	[10] GPT‑3.5, GPT‑4.0	[10] Patient Safety & Reliability	[10] None of the models attain the ideal ≥99% accuracy threshold, which implies that their deployment in clinical environments could compromise data integrity and patient safety – GPT‑4.0 shows superior performance compared to GPT‑3.5 and custom models, yet ethical implications remain regarding their safe integration into healthcare workflows.	[10] Reflects on the ethical and practical implications of deploying LLMs within healthcare interoperability – Proposes actionable recommendations to improve the reliability and safety of AI systems when handling sensitive clinical data via standardized evaluation.	[10] Ensure that AI systems deployed in healthcare meet stringent accuracy and reliability standards to avoid misrepresenting clinical data – Emphasize the importance of domain-specific training and evaluation to safeguard patient safety and promote trustworthy interoperability. (Source: 1.1 “Research Questions and Contributions” – where the need for safe and effective integration of AI in health…	[10] Safety & Reliability	--	[10] Further refinement of domain-specific training and evaluation methods is needed to ensure AI systems meet safety and reliability benchmarks in healthcare – The paper recommends improvements in prompt engineering and model calibration to bolster trustworthiness and adapt models for safer, real‑world clinical deployment.	Fareed	Adeel	-	--
https://doi.org/10.1145/3706598.3714113	[15]	2025	[15] Patient navigation planning	[15] GPT‑4	[15] Hallucinations, Reliability & Safety	[15] The integration of formal verification techniques (via model checking and user-involved rule translation) into the LLM planning pipeline leads to significant improvements in perceived output quality, usability, and user satisfaction—indicating that such methods can effectively mitigate risks such as hallucinations or constraint violations which are especially important in safety-critical dom…	[15] Demonstrates an approach that integrates formal verification (via model checking) with LLM-generated planning to enhance the reliability, consistency, and user trust of planning outputs—enables end-users (e.g., in healthcare planning scenarios) to actively verify and control the generated plan to prevent harmful errors.	[15] To enhance the reliability, accuracy, and safety (i.e., reduction of hallucinations and incorrect outputs) of LLM-based planning by integrating formal verification techniques—aims to empower end-users with control and transparency so that planning outputs adhere to user-defined constraints, reducing risks in high-stakes domains such as healthcare. (Source: Abstract; Introduction – where chal…	[15] Safety & Reliability	--	[15] The paper suggests that future work should further refine the integration of formal verification and user control to continuously improve the safety and reliability of LLM outputs in end-user planning—recommends exploring dynamic and flexible interfaces to allow users to adjust constraints more precisely, especially for high-stakes applications such as healthcare resource planning.	Fareed	Adeel	-	--
https://link.springer.com/article/10.1007/s43681-024-00451-4	[17]	2024	[17] Generative AI governance	[17] General LLMs	[17] Discrimination, Hallucination & Accountability	[17] Finds that current legal protections are inadequate for preventing harms (such as discriminatory outputs, privacy breaches, and mental health impacts) caused by generative AI systems—reveals that proving causation for liabilities (e.g., defamation or product liability claims) is extremely challenging due to the opaque and complex nature of these systems, thereby necessitating a reformed lega…	[17] Examines the inadequacies of current US legal frameworks in protecting fundamental human values—such as privacy, autonomy, diversity, equity, and physical/mental well-being—from harms incurred by generative AI systems—proposes a “Responsible AI Legal Framework” that would codify these values into law and establish safety guidelines in human–AI interactions.	[17] To assess whether existing US legal structures adequately safeguard human values against the harms of generative AI—aims to propose a proactive legal reform (a Responsible AI Legal Framework) that embeds fundamental values such as privacy, autonomy, and well-being into enforceable laws. (Source: Abstract; Section 2.3 “Codifying values into law”)	[17] Safety & Reliability	[17] Critiques the existing US legal regime (including constitutional and civil rights law, Section 230, and current liability laws) as insufficient to mitigate the risks posed by generative AI—advocates for a “Responsible AI Legal Framework” that would enshrine fundamental human values and establish comprehensive safety guidelines tailored to the intricacies of human–AI interactions.	[17] Proposes the creation of a “Responsible AI Legal Framework” that would legislate fundamental human values into law—recommends establishing detailed safety guidelines and liability models designed specifically for the evolving risks posed by generative AI systems, with an aim to proactively mitigate unforeseen harms (such as mental health impacts and privacy breaches) in sensitive sectors inc…	Fareed	Adeel	-	--
https://doi.org/10.1145/3675888.3676147	[4]	2024	[4] Symptom-based diagnostics	[4] BERT	[4] Transparency (Black-box) & Explainability	[4] The study demonstrates that responsible AI techniques (e.g., model-agnostic XAI methods such as LIME) can be used to render disease diagnostic models interpretable despite the inherent complexity of medical symptom text. – It establishes that responsible software systems can be effectively benchmarked and regulated for digital healthcare by integrating transparency and accountability into sys…	[4] Proposes a responsible intelligent system architecture for disease diagnostics that prioritizes transparency, interpretability, and adherence to responsible data standards. – Demonstrates how Explainable AI (XAI) techniques can be integrated into medical symptom text classification to support regulatory benchmarks in digital healthcare.	[4] To build an intelligent diagnostic system that is transparent and interpretable so that its decision-making process can be understood by regulators, healthcare providers, and patients. – To ensure that AI-driven disease diagnostics are developed in a manner consistent with responsible data and AI practices, thereby supporting digital healthcare regulation. (Source: Abstract; Introduction – wh…	[4] Transparency & Explainability	[4] The paper refers to the concept of digital healthcare regulation, which encompasses the laws, guidelines, and standards aimed at ensuring safety, efficacy, privacy, and ethical standards in healthcare software systems. – No specific law, regulation, or framework (e.g., HIPAA or GDPR) is detailed; the focus is on the general need for regulated digital healthcare spaces.	[4] Future research should focus on developing global interpretability methods—beyond local explanation techniques like LIME—to provide comprehensive insights into the overall decision-making processes of diagnostic models. – There is a recommendation to further standardize responsible AI practices in digital healthcare, ensuring that evolving intelligent systems continue to meet ethical and regu…	Fareed	Adeel	-	--
https://doi.org/10.1145/3633624.3633629	[5]	2024	[5] Explainable AI in medicine	[5] ChatGPT	[5] Transparency (Opacity) & Accountability	[5] When using CBP, ChatGPT Code interpreter executes Python code, and all five factors of MAPC are met—demonstrating a verifiable and transparent decision-making process. – In contrast, with the Text Base Prompt (TBP), no code execution occurs; only a single MAPC criterion is satisfied, underscoring the opacity of standard LLM outputs.	[5] Introduces a novel XAI method—Code Base Prompt (CBP)—that makes the decision‐making process of ChatGPT transparent by prompting it to execute Python code for medical algorithms. – Proposes Medical Algorithm Presentation Criteria (MAPC) as a systematic evaluation metric to assess the explainability of ChatGPT’s outputs on medical texts.	[5] Enhance transparency in AI-driven medical decision-making by making the underlying logic visible and verifiable. – Build trust through human‐interpretable outputs that reveal the inner workings of the model’s decisions. (Source: Abstract; Introduction; Conclusion)	[5] Transparency & Explainability	--	[5] Future work should explore the trade-off between explainability (as measured by MAPC) and overall prediction accuracy using larger datasets. – Further investigations are recommended to extend the CBP approach to other medical algorithms beyond heart failure classification to broaden its applicability and further enhance transparency in clinical AI applications.	Fareed	Adeel	-	--
https://doi.org/10.1145/3675094.3679000	[9]	2024	[9] Smart home health monitoring	[9] GPT-3.5-turbo-0125, gpt-4-turbo	[9] Transparency & Evaluation Bias	[9] Preliminary results indicate that the LLM‑based evaluation method produces rankings of XAI explanations that align closely with those obtained via user surveys, suggesting that automated evaluation may be both reliable and fair -- This outcome implies that automated approaches can effectively support ethical decision‑making in trusting and selecting transparent models for critical healthcare …	[9] Introduces an automated evaluation method using LLMs to assess and rank natural language explanations generated by various XAI (eXplainable AI) models for smart home activity recognition -- Provides a cost‑effective and scalable alternative to user surveys, potentially reducing biases and enhancing trust for non‑expert users (e.g., clinicians).	[9] To enable non‑expert users such as clinicians to trust and understand the decision‑making process by ensuring that the explanations provided by explainable AI models are clear and intuitive -- To achieve fairness and transparency in the evaluation of XAI methods by offering an automated alternative to costly and potentially biased user surveys. (Source: Abstract; Introduction – where the need…	[9] Transparency & Explainability	--	[9] Future work should explore the design of prompt strategies tailored to different target users (non‑expert vs. expert) to further enhance the relevance and fairness of the evaluation process -- Additional investigations should address other crucial aspects of explanations, such as understandability, trustworthiness, and reliability, which are fundamental for ethical transparency in smart home …	Fareed	Adeel	-	--
https://pubmed.ncbi.nlm.nih.gov/40053817/	[25	2025	[25] Suicide prevention evaluation	[25] ChatGPT‑4o, Claude 3.5 Sonnet, Gemini 1.5 Pro	[25] Safety, Accountability, Reliability & Explainability	[25] All three LLMs rated responses as more appropriate than expert suicidologists, revealing a systematic upward bias – Quantitative comparisons (via z scores and regression analyses) demonstrate significant deviations from expert benchmarks, with variability across the different LLMs – These findings underscore the ethical risk that LLMs might overestimate the quality of support provided to ind…	[25] Evaluates for the first time how LLMs compare with expert suicidologists when rating the appropriateness of responses to suicidal ideation scenarios – Provides empirical evidence on an upward bias in LLM evaluations, highlighting potential risks for clinical mental health use	[25] To assess the competency of three widely used LLMs in rating appropriate versus inappropriate responses to suicidal ideation – To compare these ratings against those provided by expert suicidologists and determine if an upward bias exists (Source: Abstract; Introduction)	[25] Transparency & Explainability	[25] IRB oversight is noted (Harvard Medical School’s Institutional Review Board, reference #2116708) and adherence to STROBE guidelines is described; beyond this, no additional legal frameworks are explicitly discussed	[25] Recommends benchmarking LLM outputs against expert suicidologist ratings before clinical deployment in mental health contexts – Suggests the use of reinforcement learning from human feedback to better align LLM responses with ethical standards and best practices in suicide intervention – Encourages further research to explore alternative configurations for LLMs that directly respond to suici…	Fareed	Adeel	-	--
https://link.springer.com/article/10.1186/s12873-024-01159-8	[18]	2025	[18] Emergency medicine triage	[18] GPT‑4	[18] Patient Safety, Bias, Accountability, Transparency & Privacy	[18] Finds that although ChatGPT (GPT‑4) can generate scientifically adequate and comprehensible responses for mild TBI management, its critical errors (e.g., omissions that could lead to misdiagnosis) and high readability difficulty underscore ethical issues related to patient safety and clinical accountability -- Indicates that these risks must be managed to avoid harm and maintain trust in AI-…	[18] Advances understanding of integrating ChatGPT (GPT‑4) into clinical decision-making for mild TBI by evaluating not only performance metrics (e.g., scientific adequacy, readability, and satisfaction) but also by highlighting ethical implications such as risks from critical errors that could affect patient outcomes -- Emphasizes the need for human oversight to mitigate ethical risks (e.g., bia…	[18] To assess the utility and limitations of ChatGPT in supporting clinical decision-making for mild TBI while acknowledging that its use raises ethical concerns -- Aims to highlight potential ethical risks (e.g., accountability issues, impact on patient-provider relationships, and patient safety) that necessitate supplemental human oversight. (Source: Introduction (when stating the study’s obje…	[18] Accountability & Legal	--	[18] Recommends that ChatGPT be used only as a supplementary tool rather than as an autonomous decision-maker in emergency settings -- Suggests that its integration should always involve oversight by experienced medical professionals and calls for further research using real patient cases to refine its safety, transparency, and usability in clinical practice.	Fareed	Adeel	-	--
https://onlinelibrary.wiley.com/doi/abs/10.1002/mef2.51	[19]	2023	[19] Clinical documentation support	[19] ChatGPT	[19] Accountability, Integrity & Verification	[19] ChatGPT is capable of generating a clinical case report in a short period, indicating its potential as a supportive writing tool -- However, the generated report may lack critical information (as evidenced by the omission of the patient’s past medical history), underscoring the risk of relying solely on AI output without human verification -- The study confirms that while AI can assist in do…	[19] Demonstrates how ChatGPT can be practically used for clinical case reporting by synthesizing data from multiple sources (video transcripts) while simultaneously highlighting the ethical need for clinician oversight to verify accuracy and safeguard patient data -- Emphasizes that although ChatGPT can generate a case report promptly, its output requires critical review to avoid mixing generate…	[19] To demonstrate the practicality of using ChatGPT for generating clinical case reports from unstructured data sources (video transcripts) in a time‑efficient manner -- To underscore that when employing ChatGPT in clinical settings, clinician oversight is essential to verify the generated content for accuracy and to prevent potential misinterpretation or misuse of patient data (Source: Introdu…	[19] Accountability & Legal	--	[19] Clinicians should use ChatGPT only as an assistant for generating preliminary drafts of clinical documentation and must rigorously verify and supplement the AI-generated content with direct clinical knowledge and records -- There is a recommendation to develop strong prompt strategies and to treat AI outputs as supportive suggestions rather than definitive clinical reports, ensuring that the…	Fareed	Adeel	-	--
https://pubmed.ncbi.nlm.nih.gov/37566454/	[21]	2023	[21] Radiology and discharge summaries	[21] ChatGPT (GPT‑4)	[21] Legal Liability, Privacy, Disruption of Care, Bias, Transparency & Validation	[21] ChatGPT poses significant ethical risks across multiple dimensions: • Legal: Ambiguity in responsibility when harm occurs. • Humanistic: Potential degradation of compassionate, patient-centered care. • Algorithmic: Risks of bias, insufficient transparency, and limited explainability. • Informational: Concerns over data bias and the reliability/validity of AI-generated content.	[21] Provides a comprehensive analysis of the ethical issues arising from using ChatGPT in health care by examining legal, humanistic, algorithmic, and informational ethics. – Highlights the need for clear rules, robust regulatory frameworks, and ethical guidelines to mitigate risks such as liability ambiguity, privacy breaches, loss of humanistic care, and algorithmic bias.	[21] To comprehensively explore the ethical implications of adopting ChatGPT in health care. – To underscore the necessity for robust legal frameworks and ethical guidelines to ensure safe and responsible AI use in clinical settings. (Source: Introduction; Abstract)	[21] Accountability & Legal	[21] Emphasizes the need for clear legal regulations and boundaries (e.g., compliance with privacy regulations like HIPAA). – References external guidelines and frameworks such as those from the International Committee of Medical Journal Editors (ICMJE), COPE, and the European Commission’s Ethics Guidelines for Trustworthy AI. – Calls for licensing requirements and regulatory oversight specifical…	[21] Advocate for the development and enforcement of comprehensive ethical guidelines and regulatory frameworks to govern the use of ChatGPT in health care. – Recommend enhancing transparency, rigorous validation of AI outputs, and continuous oversight to protect patient privacy, ensure accountability, and maintain the integrity of clinical care.	Fareed	Adeel	-	--
https://pubmed.ncbi.nlm.nih.gov/37148260/	[26]	2023	[26] Surgical decision support	[26] ChatGPT	[26] Safety, Privacy, Accountability & Transparency	[26] AI holds promise in enhancing surgical outcomes but also brings significant ethical challenges related to patient safety, data privacy, and unclear accountability mechanisms – The integration of AI into surgery necessitates the adoption of additional safety measures (e.g., secondary reviews, clear disclaimers) to mitigate potential harms	[26] Outlines the dual potential of AI in surgery to improve outcomes (e.g., enhanced diagnostics, intra‑operative feedback, personalized postoperative care) while simultaneously introducing ethical risks such as inappropriate therapeutic interventions and patient data misuse – Highlights the ethical need for strategies to mitigate these risks (e.g., secondary review of AI outputs, patient discla…	[26] To evaluate both the beneficial applications and the potential ethical risks associated with integrating AI into surgical practice – To underscore the need for mitigating strategies addressing safety, data privacy, and accountability in order to ensure ethically sound AI implementation in clinical settings (Source: Abstract; paragraphs that juxtapose the promise of improved outcomes with ris…	[26] Accountability & Legal	--	[26] Implement a requisite secondary evaluation of AI-generated outputs by qualified clinicians to verify accuracy and safety – Include clear patient disclaimers that distinguish between AI-generated and surgeon-generated advice to maintain transparency – Adopt robust de‑identification protocols and enhanced security measures to protect patient data – Ensure that informed consent is obtained duri…	Fareed	Adeel	-	--
https://doi.org/10.1145/3682068	[8]	2025	[8] Federated LLM fine-tuning	[8] GPT-4, Llama‑7B	[8] Privacy & Efficiency	[8] DP‑LoRA successfully maintains strict (\u03f5,\u03b4)-differential privacy during the federated fine‑tuning process while significantly reducing the communication overhead, as validated on medical, financial, and general datasets. – The experimental results validate that it is possible to safeguard sensitive training data effectively even within collaborative, distributed environments.	[8] Proposes DP‑LoRA, a novel federated learning algorithm that integrates differential privacy with low‑rank adaptation to securely fine‑tune LLMs on sensitive data. – Enables multiple stakeholders (e.g., hospitals or banks) to collaboratively enhance domain‑specific LLMs without exposing raw data, thereby addressing privacy concerns.	[8] To guarantee data privacy during the fine‑tuning of LLMs by preventing sensitive information leakage through a federated learning framework. – To enable secure and efficient collaborative training that allows institutions to benefit from enhanced LLMs without compromising individual data privacy. (Source: Abstract; Section 4.1 “Motivation”)	[8] Privacy & Security	--	[8] Future work should explore further enhancements to the differential privacy mechanisms to offer even stronger guarantees without sacrificing efficiency. – Research should investigate additional scalable methods to reduce communication costs while preserving privacy, particularly in high-stakes domains where data sensitivity is paramount.	Fareed	Adeel	-	--
https://doi.org/10.1145/3582515.3609536	[2]	2023	[2] Chronic disease management	[2] GPT-4	[2] Privacy, Data Sovereignty & Access Control	[2] A decentralised architecture can mitigate privacy risks by allowing patients full control over their personal data through PDS and smart contract‑based access control. – Such a design helps establish trust in LLM‑based chatbot systems for chronic disease self‑management by aligning technical design with ethical imperatives in data handling.	[2] Proposes a decentralised system architecture for an LLM‑based chatbot that ensures patients retain full control of their sensitive health data by using Personal Data Stores (PDS) and robust access control. – Emphasises a privacy‑preserving design that complies with data protection legislation while still enabling effective chronic disease self‑management.	[2] Ensure patient data privacy and security by decentralising data storage so that sensitive information remains under the patient’s control. – Achieve compliance with data protection legislation (e.g., GDPR/HIPAA) while empowering patients through secure and personalised chatbot interactions. (Source: Abstract; Introduction – passages emphasizing privacy concerns, data protection, and patient e…	[2] Privacy & Security	[2] The system architecture is designed to comply with data protection legislation (e.g., GDPR in the EU or HIPAA in the US) by ensuring that sensitive data are stored and managed in a decentralised manner.	[2] Adopt decentralised architectures for healthcare chatbots to enhance data privacy, providing patients with direct control over their health records. – Further research should explore scalable and robust access control mechanisms (e.g., using smart contracts and Distributed Ledger Technology) to continuously safeguard sensitive data.	Fareed	Adeel	-	--
https://doi.org/10.1145/3613904.3642420	[12]	2024	[12] Voice-based health chatbots	[12] HyperCLOVA	[12] Privacy & Confidentiality	[12] Incorporating LTM in the chatbot notably enhances user self-disclosure and generates more positive, emotionally supportive interactions by providing a sense of familiarity. – However, the enhanced memory capability also raises privacy concerns, especially when recalling chronic health issues, thereby highlighting the need for careful topic selection and memory management.	[12] Demonstrates how integrating long‑term memory (LTM) in LLM‑driven public health chatbots can both enhance self‑disclosure (thereby fostering personal, emotionally supportive interactions) and reveal critical privacy challenges in handling sensitive health information. – Provides empirical evidence (via analysis of 1,252 call logs and user interviews) that informs design guidelines for balanc…	[12] To design LTM‑enabled chatbots that promote increased self-disclosure and sustained engagement in public health contexts without compromising user privacy. – To establish guidelines for determining which topics should be remembered in order to maximize positive health outcomes while minimizing risks of over‑exposure or unintended recall of sensitive information. (Source: Abstract; Discussion…	[12] Privacy & Security	--	[12] Designers should carefully select which topics the LTM should retain to balance the public health benefits of personalized engagement against the risks to user privacy. – Future research should refine memory-triggering mechanisms and develop guidelines to mitigate privacy risks while maintaining the benefits of sustained, personalized public health interventions.	Fareed	Adeel	-	--
https://doi.org/10.1145/3599696.3612902	[14]	2023	[14] Fake health news detection	[14] BERT, BioBERT, BERTweet‑Covid	[14] Misinformation & Transparency	[14] The integration of socio‑contextual information into the BERT model improves the overall accuracy of fake health news detection compared to a standard BERT baseline – Preliminary SHAP-based interpretability analysis indicates that socio‑contextual features (e.g., user-related information) play a significant role in the model’s decision-making process, bolstering transparency and trust in the…	[14] Presents a novel BERT‐based framework that integrates both user‐ and content-related socio‑contextual information to accurately detect fake health news in social media – By enhancing model accuracy and offering preliminary interpretability (via SHAP analysis), the approach supports the reliable spread of trustworthy health information and helps mitigate the public health risks caused by misi…	[14] To improve the detection of health-related fake news through the integration of socio‑contextual information to provide more accurate predictions that can help prevent the harmful impacts of misinformation on public health – To leverage interpretability methods (e.g., SHAP values) for explaining model decisions, thereby promoting transparency and trust in AI-assisted health communication. (S…	[14] Misinformation & Integrity	--	[14] The study suggests further research to explore how socio‑contextual information can be more deeply integrated to enhance explainability and model transparency, thereby reinforcing trust in health-related AI systems – Future work is recommended to refine feature integration and extend the approach to additional datasets and multi-modal settings to ensure ethical oversight in the dissemination…	Fareed	Adeel	-	--
https://pubmed.ncbi.nlm.nih.gov/37181697/	[23]	2023	[23] Scientific writing assistance	[23] ChatGPT	[23] Infodemic (Misinformation), Detection & Research Integrity	[23] LLMs like ChatGPT can rapidly generate vast amounts of human-like text that may fuel an “AI-driven infodemic,” thereby posing a significant public health threat -- Unchecked use of ChatGPT in scientific research risks flooding the literature with low-quality or misleading information, undermining research integrity	[23] Introduces the novel concept of an “AI‑driven infodemic” as a public health threat driven by LLMs’ ability to generate vast amounts of misleading text -- Highlights issues concerning research integrity, fake authorship, and the potential for unchecked misinformation in scientific literature	[23] To stimulate debate on ChatGPT’s role in medical research and public health by highlighting its potential to catalyze an AI‑driven infodemic -- To raise awareness of the risks of unregulated LLM use in compromising research integrity and public information (Source: Introduction – “The objective of this paper is to promote a debate on ChatGPT’s space in medical research and the possible conse…	[23] Misinformation & Integrity	[23] Mentions external measures such as the prohibition of LLM use in submissions by ICML and updated editorial guidelines (e.g., by Springer Nature and Elsevier) to address accountability and responsibility in scientific publishing -- References the action of the Italian Data Protection Authority regarding ChatGPT’s compliance with privacy laws	[23] Proposes the adoption of a “detectable-by-design” approach, wherein AI-generated text is made readily identifiable through built-in features -- Recommends the formation of expert groups within international agencies (e.g., WHO, ECDC) to monitor and counteract the potential infodemic threat -- Calls for enhanced regulatory oversight and a science-driven debate to develop comprehensive guideli…	Fareed	Adeel	-	--
https://doi.org/10.1145/3706598.3713462	[13]	2025	[13] Physical activity coaching	[13] GPT‑4.0	[13] Autonomy, Transparency & Personalization	[13] Finds that trust in AI-assisted health decision-making is strongly influenced by how well AI recommendations align with an individual’s decision-making style – Reveals that challenges in this alignment can undermine the effectiveness of AI support, suggesting that personalization and transparency are critical to ethical human–AI partnerships in health.	[13] Demonstrates how human–AI collaboration in personal health decision-making can be understood through the lens of trust, revealing the ethical implications of relying on AI for sensitive health choices -- Illuminates challenges in aligning AI-generated health recommendations with individuals’ unique decision-making preferences, which is key for ensuring responsible and transparent health supp…	[13] To investigate how AI-assisted personal health decision-making influences trust, thereby aiming to foster more informed, autonomous, and ethically aligned health choices -- To explore how personal decision-making styles interact with AI-generated recommendations, guiding the design of systems that uphold transparency and individual autonomy in health contexts. (Source: Abstract; Section 1 “I…	[13] Autonomy & Personalization	--	[13] Recommends that future AI-assisted personal health technologies should integrate personalized and contextually nuanced recommendation systems that are explainable in terms that resonate with users’ lived experiences – Suggests further research into calibrating trust and optimizing human–AI collaboration models so that AI acts as a supplementary advisor rather than a replacement for human jud…	Fareed	Adeel	-	--
https://doi.org/10.1145/3630106.3658982	[6]	2024	[6] Maternal healthcare chatbots	[6] GPT‑3.5	[6] Power Imbalance, Equity (Health Disparities) & Inclusion	[6] The study’s multisource data (interactive workshop and surveys) reveal that stakeholders value safety, privacy, inclusiveness, and transparency – Stakeholders emphasize that any NLP system in maternal healthcare must account for historical inequities and power imbalances	[6] Proposes a set of nine guiding principles for the ethical use of NLP in maternal healthcare – Integrates diverse stakeholder voices (clinicians, birthing people, community representatives) through interactive sessions and surveys – Aims to establish a transferable blueprint that emphasizes technical nuance, historical context, and inclusive design	[6] To develop guiding principles that ensure NLP tools respect and reflect the unique needs and vulnerabilities of maternal healthcare – To empower underrepresented voices and incorporate historical context and inclusive design into system development (Source: Abstract; Introduction – where the need for grounded ethical guidelines is introduced and justified)	[6] Cultural & Equity	--	[6] Employ participatory design and iterative feedback processes to refine NLP tools for maternal healthcare – Use the derived guiding principles as a methodological pattern for researchers and practitioners in other healthcare domains – Continue to investigate how technical nuance and historical context can be operationalized to promote fairness and inclusiveness in system design	Fareed	Adeel	-	--
https://pubmed.ncbi.nlm.nih.gov/39661433/	[20]	2024	[20] Ophthalmology patient interaction	[20] EyeGPT (Llama2-7b-chat)	[20] Hallucinations, Trustworthiness & Empathy	[20] Fine-tuning with domain-specific data and retrieval augmentation significantly reduced hallucinations compared with the base model — The optimized EyeGPT demonstrated enhanced trustworthiness and empathy, suggesting that a specialized LLM can better mitigate ethical risks such as misinformation and compromised patient safety.	[20] Ensured ethical research conduct by adhering to international ethics guidelines (Helsinki Declaration) and obtaining IRB approval from Hong Kong Polytechnic University — Contributed to patient safety by focusing on reducing hallucinations and enhancing trustworthiness and empathy in a clinical LLM.	[20] To enhance patient safety by reducing the risk of hallucinations in AI-generated responses — To improve the trustworthiness and empathy of AI outputs in a clinical and education setting while ensuring compliance with ethical research principles. (Source: Methods – “Ethical Considerations” for compliance; Evaluation sections that target improving trustworthiness and reducing hallucinations.)	[20] Trustworthiness	[20] The study was conducted in accordance with the Helsinki Declaration and was approved by the Institutional Review Board of Hong Kong Polytechnic University.	[20] Implicit recommendation for ongoing model refinement to further reduce hallucinations and enhance response quality — Suggests that future work should maintain rigorous validation of trustworthiness, ensuring that clinical AI assistants remain safe and ethically reliable in diverse real-world settings.	Fareed	Adeel	-	--
		2023

## Sheet: Copy of Ph2 Screening
Name of Database	Author	Title	Abstract	Keywords	Journal	Volume	Number	Month	Pages	Year	Address	URL	Booktitle	Chapter	Series	Publisher	DOI	Content Type
ACM Digital Library	Lima, Maria R.; O'Connell, Amy; Zhou, Feiyang; Nagahara, Alethea; Hulyalkar, Avni; Deshpande, Anura; Thomason, Jesse; Vaidyanathan, Ravi; Matari\'{c}, Maja	Promoting Cognitive Health in Elder Care with Large Language Model-Powered Socially Assistive Robots	As the global population ages, there is increasing need for accessible technologies that promote cognitive health and detect early signs of cognitive decline. This research demonstrates the potential for in-residence monitoring and assessment of cognitive health using large language model (LLM)-powered socially assistive robots (SARs). We conducted a 5-week within-subjects study involving 22 olde…	socially assistive robotics, large language models, cognitive health, elder care						2025	New York, NY, USA	https://doi.org/10.1145/3706598.3713582	Proceedings of the 2025 CHI Conference on Human Factors in Computing Systems		CHI '25	Association for Computing Machinery
ACM Digital Library	Zhao, Xuejiao; Liu, Siyan; Yang, Su-Yin; Miao, Chunyan	MedRAG: Enhancing Retrieval-augmented Generation with Knowledge Graph-Elicited Reasoning for Healthcare Copilot	Retrieval-augmented generation (RAG) is a well-suited technique for retrieving privacy-sensitive Electronic Health Records (EHR). It can serve as a key module of the healthcare copilot, helping reduce misdiagnosis for healthcare practitioners and patients. However, the diagnostic accuracy and specificity of existing heuristic-based RAG models used in the medical domain are inadequate, particularl…	decision support, healthcare copilot, knowledge graph, large language models, retrieval-augmented generation					4442–4457	2025	New York, NY, USA	https://doi.org/10.1145/3696410.3714782	Proceedings of the ACM on Web Conference 2025		WWW '25	Association for Computing Machinery
ACM Digital Library	Wu, Shi; Zhou, Jianlong; Dong, Yifei; Chen, Fang	Enhancing Explainability of Deep Learning-Based ECG Diagnosis Using Large Language Models	The electrocardiogram (ECG) is an essential diagnostic tool for monitoring heart health. Traditional manual methods for ECG interpretation are increasingly challenged by the complexity of heart diseases and the volume of ECG data. Recent advancements in artificial intelligence (AI), particularly deep learning, have improved the efficiency and accuracy of ECG diagnostics. However, the "black-box" …	Electrocardiogram (ECG), Explainable AI (XAI), Multimodal Large Language Models (MLLMs), Grad-CAM					61–65	2025	New York, NY, USA	https://doi.org/10.1145/3704137.3704146	Proceedings of the 2024 8th International Conference on Advances in Artificial Intelligence		ICAAI '24	Association for Computing Machinery
ACM Digital Library	Choi, Ryuhaerang; Kim, Taehan; Park, Subin; Kim, Jennifer G.; Lee, Sung-Ju	Private Yet Social: How LLM Chatbots Support and Challenge Eating Disorder Recovery	Eating disorders (ED) are complex mental health conditions that require long-term management and support. Recent advancements in large language model (LLM)-based chatbots offer the potential to assist individuals in receiving immediate support. Yet, concerns remain about their reliability and safety in sensitive contexts such as ED. We explore the opportunities and potential harms of using LLM-ba…	chatbots, large language models, conversational agents, eating disorder, mental health						2025	New York, NY, USA	https://doi.org/10.1145/3706598.3713485	Proceedings of the 2025 CHI Conference on Human Factors in Computing Systems		CHI '25	Association for Computing Machinery
ACM Digital Library	Fu, Heming; Chen, Hongkai; Lin, Shan; Xing, Guoliang	SHADE-AD: An LLM-Based Framework for Synthesizing Activity Data of Alzheimer’s Patients	Alzheimer's Disease (AD) has become an increasingly critical global health concern, which necessitates effective monitoring solutions in smart health applications. However, the development of such solutions is significantly hindered by the scarcity of AD-specific activity datasets. To address this challenge, we propose SHADE-AD, a Large Language Model (LLM) framework for Synthesizing Human Activi…	large language model (LLM), synthesis dataset, alzheimer's disease (AD), human action dataset					290–296	2025	New York, NY, USA	https://doi.org/10.1145/3715014.3722062	Proceedings of the 23rd ACM Conference on Embedded Networked Sensor Systems		SenSys '25	Association for Computing Machinery
ACM Digital Library	Jo, Eunkyung; Kim, Young-Ho; Ok, Sang-Houn; Epstein, Daniel A.	Understanding Public Agencies' Expectations and Realities of AI-Driven Chatbots for Public Health Monitoring	Advances in artificial intelligence (AI) offer the potential for chatbots to support public health monitoring by automating tasks traditionally performed by frontline workers. While introducing AI impacts public agency workers across decision-making, administration, and monitoring roles, the perceptions of workers regarding these technologies and their actual impact on labor are underexplored. We…	Chatbot, Large language models, Public sector AI, Public health monitoring, Social isolation						2025	New York, NY, USA	https://doi.org/10.1145/3706598.3713593	Proceedings of the 2025 CHI Conference on Human Factors in Computing Systems		CHI '25	Association for Computing Machinery
ACM Digital Library	Lee, Hyungjung; Lee, Jiyeon; Yang, Migyeong; Lee, Daeun; Song, Hayeon; Han, Youjin; Han, Jinyoung	Counselor-AI Collaborative Transcription and Editing System for Child Counseling Analysis	Psychological counseling, especially for children, heavily relies on capturing both verbal and non-verbal cues to understand and support each child’s emotional and developmental needs. Therefore, creating a detailed and accurate transcription for a child’s counseling session is crucial but often labor-intensive and time-consuming, which makes it challenging to maintain the consistency of counseli…	Child counseling, Expert support system, Artificial Intelligence, Human-AI collaboration, Transcription, Editable interface					425–445	2025	New York, NY, USA	https://doi.org/10.1145/3708359.3712081	Proceedings of the 30th International Conference on Intelligent User Interfaces		IUI '25	Association for Computing Machinery
ACM Digital Library	Hosseini, Elahe; Srinivas, Abhinav; Nazari, Najmeh; Hale, Charity; Rafatirad, Setareh; Homayoun, Houman	Large Language Models for Opioid-Induced Respiratory Depression Prediction in Hospitalized Patients: A Retrospective Study	Opioid-induced adverse events pose significant risks to hospitalized patients. However, there is a limited understanding of which patients on general care floors are at risk for Opioid-Induced Respiratory Depression (OIRD). This study aims to bridge that knowledge gap by utilizing the advancements of AI to interpret Electronic Medical Records (EMRs). Recently, Large Language Models (LLMs) have ga…	Opioid-Induced Respiratory Depression (OIRD), Large Language Models (LLMs)	ACM Trans. Comput. Healthcare	6	2	April		2025	New York, NY, USA	https://doi.org/10.1145/3712302				Association for Computing Machinery
ACM Digital Library	Montagna, Sara; Ferretti, Stefano; Klopfenstein, Lorenz Cuno; Florio, Antonio; Pengo, Martino Francesco	Data Decentralisation of LLM-Based Chatbot Systems in Chronic Disease Self-Management	Chronic patient self-management is crucial for maintaining physical and psychological health, reducing pressure on healthcare systems, and promoting patient empowerment. Digital technologies, particularly chatbots, have emerged as powerful tools for supporting patients in managing their chronic conditions. Large language models (LLMs), such as GPT-4, have shown potential in improving chatbot-base…	chatbot, healthcare data privacy, hypertension, personal data store					205–212	2023	New York, NY, USA	https://doi.org/10.1145/3582515.3609536	Proceedings of the 2023 ACM Conference on Information Technology for Social Good		GoodIT '23	Association for Computing Machinery
ACM Digital Library	Minot, Joshua R.; Cheney, Nicholas; Maier, Marc; Elbers, Danne C.; Danforth, Christopher M.; Dodds, Peter Sheridan	Interpretable Bias Mitigation for Textual Data: Reducing Genderization in Patient Notes While Maintaining Classification Performance	Medical systems in general, and patient treatment decisions and outcomes in particular, can be affected by bias based on gender and other demographic elements. As language models are increasingly applied to medicine, there is a growing interest in building algorithmic fairness into processes impacting patient care. Much of the work addressing this question has focused on biases encoded in languag…	NLP, electronic health records, algorithmic fairness, data augmentation, interpretable machine learning	ACM Trans. Comput. Healthcare	3	4	November		2022	New York, NY, USA	https://doi.org/10.1145/3524887				Association for Computing Machinery
ACM Digital Library	Marvin, Ggaliwango; Kyeyune, Ben; Jjingo, Daudi	Responsible Software Systems for Disease Diagnostics Using Symptom Text	Responsible software systems in digital health aim to prioritize ethical considerations, user safety, data privacy, transparency, inclusivity, accountability, sustainability, and interoperability throughout their design, development, and deployment processes. In this work, we demonstrate the use of advanced Natural Language processing techniques to build responsible intelligent systems with disea…	Artificial Intelligence, Data Mining, Disease Diagnostics, Mobile Health, Symptom Analysis					774–781	2024	New York, NY, USA	https://doi.org/10.1145/3675888.3676147	Proceedings of the 2024 Sixteenth International Conference on Contemporary Computing		IC3-2024	Association for Computing Machinery
ACM Digital Library	Castagnaro, Alberto; Conti, Mauro; Pajola, Luca	Offensive AI: Enhancing Directory Brute-forcing Attack with the Use of Language Models	Web Vulnerability Assessment and Penetration Testing (Web VAPT) is a comprehensive cybersecurity process that uncovers a range of vulnerabilities which, if exploited, could compromise the integrity of web applications. In a VAPT, it is common to perform a Directory brute-forcing Attack, aiming at the identification of accessible directories of a target website. Current commercial solutions are in…	language model, offensive ai, penetration test, web security					184–195	2024	New York, NY, USA	https://doi.org/10.1145/3689932.3694770	Proceedings of the 2024 Workshop on Artificial Intelligence and Security		AISec '24	Association for Computing Machinery
ACM Digital Library	Xu, Xuhai; Yao, Bingsheng; Dong, Yuanzhe; Gabriel, Saadia; Yu, Hong; Hendler, James; Ghassemi, Marzyeh; Dey, Anind K.; Wang, Dakuo	Mental-LLM: Leveraging Large Language Models for Mental Health Prediction via Online Text Data	Advances in large language models (LLMs) have empowered a variety of applications. However, there is still a significant gap in research when it comes to understanding and enhancing the capabilities of LLMs in the field of mental health. In this work, we present a comprehensive evaluation of multiple LLMs on various mental health prediction tasks via online text data, including Alpaca, Alpaca-LoR…	Instruction Finetuning, Large Language Model, Mental Health	Proc. ACM Interact. Mob. Wearable Ubiquitous Technol.	8	1	March		2024	New York, NY, USA	https://doi.org/10.1145/3643540				Association for Computing Machinery
ACM Digital Library	Neupane, Subash; Mitra, Shaswata; Mittal, Sudip; Gaur, Manas; Golilarz, Noorbakhsh Amiri; Rahimi, Shahram; Amirlatifi, Amin	MedInsight: A Multi-Source Context Augmentation Framework for Generating Patient-Centric Medical Responses Using Large Language Models	Providing contextual and comprehensive medical information tailored to individual patients is critical for enabling effective care in the healthcare domain. However, existing approaches often struggle to deliver personalized responses due to the distributed nature of medical data across multiple sources such as patient records, medical literature, and online resources. To address this challenge, …	Large Language Model (LLM), Context augmentation, Retrieval Augmented Generation, Healthcare, Patient, Caregiver	ACM Trans. Comput. Healthcare	6	2	April		2025	New York, NY, USA	https://doi.org/10.1145/3709365				Association for Computing Machinery
ACM Digital Library	Kitamura, Kenta; Irvan, Mhd; Shigetomi Yamaguchi, Rie	XAI for Medicine by ChatGPT Code interpreter	In recent years, with the prevalence of Artificial Intelligence (AI), the interpretability of AI outputs has become a significant issue. Especially the interpretability of large language models (LLMs), including ChatGPT, has emerged as a major challenge. Consequently, there is a growing interest in the research of Explainable Artificial Intelligence (XAI), which seeks to elucidate the decision-ma…	ChatGPT, ChatGPT Code interpreter, XAI, health care, medicine					28–34	2024	New York, NY, USA	https://doi.org/10.1145/3633624.3633629	Proceedings of the 2023 5th International Conference on Big-Data Service and Intelligent Computation		BDSIC '23	Association for Computing Machinery
ACM Digital Library	Antoniak, Maria; Naik, Aakanksha; Alvarado, Carla S.; Wang, Lucy Lu; Chen, Irene Y.	NLP for Maternal Healthcare: Perspectives and Guiding Principles in the Age of LLMs	Ethical frameworks for the use of natural language processing (NLP) are urgently needed to shape how large language models (LLMs) and similar tools are used for healthcare applications. Healthcare faces existing challenges including the balance of power in clinician-patient relationships, systemic health disparities, historical injustices, and economic constraints. Drawing directly from the voice…	ethical guidelines, large language models, maternal health, natural language processing					1446–1463	2024	New York, NY, USA	https://doi.org/10.1145/3630106.3658982	Proceedings of the 2024 ACM Conference on Fairness, Accountability, and Transparency		FAccT '24	Association for Computing Machinery
ACM Digital Library	Zhang, Haoran; Lu, Amy X.; Abdalla, Mohamed; McDermott, Matthew; Ghassemi, Marzyeh	Hurtful words: quantifying biases in clinical contextual word embeddings	In this work, we examine the extent to which embeddings may encode marginalized populations differently, and how this may lead to a perpetuation of biases and worsened performance on clinical tasks. We pretrain deep embedding models (BERT) on medical notes from the MIMIC-III hospital dataset, and quantify potential disparities using two approaches. First, we identify dangerous latent relationship…	algorithmic fairness, clinical notes, contextual language models, machine learning for health, natural language processing					110–120	2020	New York, NY, USA	https://doi.org/10.1145/3368555.3384448	Proceedings of the ACM Conference on Health, Inference, and Learning		CHIL '20	Association for Computing Machinery
ACM Digital Library	El Zein, Yamane; Salehzadeh Niksirat, Kavous; Zufferey, No\'{e}; Humbert, Mathias; Huguenin, K\'{e}vin	Shadow Health-Related Data: Definition, Categorization, and User Perspectives	Health-related data (HRD) about individuals are increasingly generated and processed. The sources and volume of such data have grown larger over the past years, they include wearable devices, health-related mobile apps, and electronic health records. HRD are sensitive, have important privacy implications, hence hold a special status under existing privacy laws and regulations. In this work, we fo…	health-related data, privacy, user study					58–76	2024	New York, NY, USA	https://doi.org/10.1145/3688459.3688462	Proceedings of the 2024 European Symposium on Usable Security		EuroUSEC '24	Association for Computing Machinery
ACM Digital Library	Roy, Soumyadeep; Khatua, Aparup; Ghoochani, Fatemeh; Hadler, Uwe; Nejdl, Wolfgang; Ganguly, Niloy	Beyond Accuracy: Investigating Error Types in GPT-4 Responses to USMLE Questions	GPT-4 demonstrates high accuracy in medical QA tasks, leading with an accuracy of 86.70%, followed by Med-PaLM 2 at 86.50%. However, around 14% of errors remain. Additionally, current works use GPT-4 to only predict the correct option without providing any explanation and thus do not provide any insight into the thinking process and reasoning used by GPT-4 or other LLMs. Therefore, we introduce a…	gpt-4, medical qa, multi-label dataset, usmle error taxonomy					1073–1082	2024	New York, NY, USA	https://doi.org/10.1145/3626772.3657882	Proceedings of the 47th International ACM SIGIR Conference on Research and Development in Information Retrieval		SIGIR '24	Association for Computing Machinery
ACM Digital Library	Liu, Xiao-Yang; Zhu, Rongyi; Zha, Daochen; Gao, Jiechao; Zhong, Shan; White, Matt; Qiu, Meikang	Differentially Private Low-Rank Adaptation of Large Language Model Using Federated Learning	The surge in interest and application of large language models (LLMs) has sparked a drive to fine-tune these models to suit specific applications, such as finance and medical science. However, concerns regarding data privacy have emerged, especially when multiple stakeholders aim to collaboratively enhance LLMs using sensitive data. In this scenario, federated learning becomes a natural choice, a…	Federated learning, differential privacy, domain-specific LLM, LLM privacy, medical LLM, financial LLM, efficient fine-tuning	ACM Trans. Manage. Inf. Syst.	16	2	March		2025	New York, NY, USA	https://doi.org/10.1145/3682068				Association for Computing Machinery
ACM Digital Library	Fiori, Michele; Civitarese, Gabriele; Bettini, Claudio	Using Large Language Models to Compare Explainable Models for Smart Home Human Activity Recognition	Recognizing daily activities with unobtrusive sensors in smart environments enables various healthcare applications. Monitoring how subjects perform activities at home and their changes over time can reveal early symptoms of health issues, such as cognitive decline. Most approaches in this field use deep learning models, which are often seen as black boxes mapping sensor data to activities. Howev…	evaluation, human activity recognition, llms, xai					881–884	2024	New York, NY, USA	https://doi.org/10.1145/3675094.3679000	Companion of the 2024 on ACM International Joint Conference on Pervasive and Ubiquitous Computing		UbiComp '24	Association for Computing Machinery
ACM Digital Library	Pope, Tia; Patooghy, Ahmad	Comparative Evaluation of GPT Models in FHIR Proficiency	Ensuring interoperability in healthcare data exchange is vital for advancing patient care, and Fast Healthcare Interoperability Resources (FHIR®) has emerged as a cornerstone standard in this effort. As healthcare increasingly integrates AI for managing and interpreting complex data, proficiency in FHIR is essential to ensure seamless and reliable interactions with healthcare systems. This study …	ChatGPT, FHIR, Accuracy, Robustness, Trustworthiness, Critical Systems	ACM Trans. Intell. Syst. Technol.			February		2025	New York, NY, USA	https://doi.org/10.1145/3718095				Association for Computing Machinery
ACM Digital Library	Wolfe, Robert; Slaughter, Isaac; Han, Bin; Wen, Bingbing; Yang, Yiwei; Rosenblatt, Lucas; Herman, Bernease; Brown, Eva; Qu, Zening; Weber, Nic; Howe, Bill	Laboratory-Scale AI: Open-Weight Models are Competitive with ChatGPT Even in Low-Resource Settings	The rapid proliferation of generative AI has raised questions about the competitiveness of lower-parameter, locally tunable, open-weight models relative to high-parameter, API-guarded, closed-weight models in terms of performance, domain adaptation, cost, and generalization. Centering under-resourced yet risk-intolerant settings in government, research, and healthcare, we see for-profit closed-we…	ChatGPT, Chatbots, GPT-4, Generative AI, Language Models, Open Models, Transparency, qLoRA					1199–1210	2024	New York, NY, USA	https://doi.org/10.1145/3630106.3658966	Proceedings of the 2024 ACM Conference on Fairness, Accountability, and Transparency		FAccT '24	Association for Computing Machinery
ACM Digital Library	Rathje, William	Learning When Not to Measure: Theorizing Ethical Alignment in LLMs	LLMs and other forms of generative AI have shown immense promise in producing highly accurate epistemic judgements in domains as varied as law, education, and medicine - with GPT notably passing the legal Bar exam and various medical licensing exams. The safe extension of LLMs into safety-critical professional domains requires assurance not only of epistemic but ethical alignment. This paper adop…						1190–1199	2025	San Jose, California, USA		Proceedings of the 2024 AAAI/ACM Conference on AI, Ethics, and Society		AIES '24	AAAI Press
ACM Digital Library	Yang, Kailai; Zhang, Tianlin; Kuang, Ziyan; Xie, Qianqian; Huang, Jimin; Ananiadou, Sophia	MentaLLaMA: Interpretable Mental Health Analysis on Social Media with Large Language Models	As an integral part of people's daily lives, social media is becoming a rich source for automatic mental health analysis. As traditional discriminative methods bear poor generalization ability and low interpretability, the recent large language models (LLMs) have been explored for interpretable mental health analysis on social media, which aims to provide detailed explanations along with predicti…	interpretability, large language models, mental health analysis, social media					4489–4500	2024	New York, NY, USA	https://doi.org/10.1145/3589334.3648137	Proceedings of the ACM Web Conference 2024		WWW '24	Association for Computing Machinery
ACM Digital Library	Lupetti, Maria Luce; Hagens, Emma; Van Der Maden, Willem; Steegers-Theunissen, R\'{e}gine; Rousian, Melek	Trustworthy Embodied Conversational Agents for Healthcare: A Design Exploration of Embodied Conversational Agents for the periconception period at Erasmus MC	This paper explores the potential implications of embodied conversational agents (ECAs) in healthcare, focusing on the impact of appearance and conversation style on trustworthiness. We conducted a Research through Design investigation of ECAs for supporting women during the periconception period and in pregnancy. The paper presents the results of a Wizard of Oz study in which two alternative pro…	conversational style, embodied conversational agents, healthcare, research through design, trustworthiness						2023	New York, NY, USA	https://doi.org/10.1145/3571884.3597128	Proceedings of the 5th International Conference on Conversational User Interfaces		CUI '23	Association for Computing Machinery
ACM Digital Library	Jo, Eunkyung; Jeong, Yuin; Park, Sohyun; Epstein, Daniel A.; Kim, Young-Ho	Understanding the Impact of Long-Term Memory on Self-Disclosure with Large Language Model-Driven Chatbots for Public Health Intervention	Recent large language models (LLMs) offer the potential to support public health monitoring by facilitating health disclosure through open-ended conversations but rarely preserve the knowledge gained about individuals across repeated interactions. Augmenting LLMs with long-term memory (LTM) presents an opportunity to improve engagement and self-disclosure, but we lack an understanding of how LTM …	Chatbot, Check-up calls, Large language models, Long-term memory, Open-domain dialog systems, Public health, Social isolation						2024	New York, NY, USA	https://doi.org/10.1145/3613904.3642420	Proceedings of the 2024 CHI Conference on Human Factors in Computing Systems		CHI '24	Association for Computing Machinery
ACM Digital Library	Wang, Xin; Dang, Ting; Kostakos, Vassilis; Jia, Hong	Efficient and Personalized Mobile Health Event Prediction via Small Language Models	Healthcare monitoring is crucial for early detection, timely intervention, and the ongoing management of health conditions, ultimately improving individuals' quality of life. Recent research shows that Large Language Models (LLMs) have demonstrated impressive performance in supporting healthcare tasks. However, existing LLM-based healthcare solutions typically rely on cloud-based systems, which r…	health event prediction, mobile computing, LLMs, SLMs					2353–2358	2024	New York, NY, USA	https://doi.org/10.1145/3636534.3698123	Proceedings of the 30th Annual International Conference on Mobile Computing and Networking		ACM MobiCom '24	Association for Computing Machinery
ACM Digital Library	Deva, Roshini; Ramani, Dhruv; Divate, Tanvi; Jalota, Suhani; Ismail, Azra	Kya family planning after marriage hoti hai?": Integrating Cultural Sensitivity in an LLM Chatbot for Reproductive Health"	Access to sexual and reproductive health information remains a challenge in many communities globally, due to cultural taboos and limited availability of healthcare providers. Public health organizations are increasingly turning to Large Language Models (LLMs) to improve access to timely and personalized information. However, recent HCI scholarship indicates that significant challenges remain in …	LLM, chatbot, reproductive health, HCI4D						2025	New York, NY, USA	https://doi.org/10.1145/3706598.3713362	Proceedings of the 2025 CHI Conference on Human Factors in Computing Systems		CHI '25	Association for Computing Machinery
ACM Digital Library	Rehman, Ubaid Ur; Hussain, Musarrat; Nguyen, Tri D. T.; Lee, Sungyoung	Let's Hide from LLMs: An Adaptive Contextual Privacy Preservation Method for Time Series Data	The emergence of the Internet of Things (IoT) has evolved various application areas, such as healthcare, smart energy management, and autonomous vehicles. These devices continuously transmit time-series data that can be utilized by a variety of applications to provide personalized services. Recently, Large Language Models (LLMs) have been widely adopted in these application areas to input time-se…	Differential Privacy, Large Language Models, Privacy Preservation, Time Series Data					196–203	2024	New York, NY, USA	https://doi.org/10.1145/3639592.3639619	Proceedings of the 2023 6th Artificial Intelligence and Cloud Computing Conference		AICCC '23	Association for Computing Machinery
ACM Digital Library	Pasquadibisceglie, Vincenzo; Recchia, Vito; Appice, Annalisa; Malerba, Donato; Fiameni, Giuseppe	GANDALF: A LLM-based approach to map bark beetle outbreaks in semantic stories of Sentinel-2 images	Huge spruce forest areas have been damaged by massive bark beetle outbreaks across Europe during the past few years. Hence, forest health management requires large-scale inventory of bark beetle outbreaks to plan actions for promptly mitigating forest tree dieback. Deep learning techniques have recently achieved amazing results in imagery semantic segmentation tasks by dominating the recent resea…	large language models, fine-tuning, semantic segmentation, eXplainable AI, sentinel-2 images, bark beetle outbreak inventory					1074–1081	2025	New York, NY, USA	https://doi.org/10.1145/3672608.3707751	Proceedings of the 40th ACM/SIGAPP Symposium on Applied Computing		SAC '25	Association for Computing Machinery			not healthcare
ACM Digital Library	Kim, Sunnie S. Y.; Liao, Q. Vera; Vorvoreanu, Mihaela; Ballard, Stephanie; Vaughan, Jennifer Wortman	I'm Not Sure, But...: Examining the Impact of Large Language Models' Uncertainty Expression on User Reliance and Trust	Widely deployed large language models (LLMs) can produce convincing yet incorrect outputs, potentially misleading users who may rely on them as if they were correct. To reduce such overreliance, there have been calls for LLMs to communicate their uncertainty to end users. However, there has been little empirical work examining how users perceive and act upon LLMs’ expressions of uncertainty. We e…		-				822–835	2024		https://doi.org/10.1145/3630106.3658941	Proceedings of the 2024 ACM Conference on Fairness, Accountability, and Transparency			Association for Computing Machinery			no healthcare and ethics
ACM Digital Library	van Arum, Sterre; Gen\c{c}, H\"{u}seyin U\u{g}ur; Reidsma, Dennis; Karahano\u{g}lu, Arma\u{g}an	Selective Trust: Understanding Human-AI Partnerships in Personal Health Decision-Making Process	As artificial intelligence (AI) becomes more embedded in personal health technology, its potential to transform health decision-making through personalised recommendations is becoming significant. However, there is limited understanding of how individuals perceive AI-assisted decision-making in the context of personal health. This study investigates the impact of AI-assisted decision-making on tr…	AI-assisted decision-making, decision-making styles, personal health technology, physical activity decisions, trust						2025	New York, NY, USA	https://doi.org/10.1145/3706598.3713462	Proceedings of the 2025 CHI Conference on Human Factors in Computing Systems		CHI '25	Association for Computing Machinery
ACM Digital Library	Choi, Eun Cheol; Ferrara, Emilio	Automated Claim Matching with Large Language Models: Empowering Fact-Checkers in the Fight Against Misinformation	In today's digital era, the rapid spread of misinformation poses threats to public well-being and societal trust. As online misinformation proliferates, manual verification by fact checkers becomes increasingly challenging. We introduce FACT-GPT (Fact-checking Augmentation with Claim matching Task-oriented Generative Pre-trained Transformer), a framework designed to automate the claim matching ph…	augmented intelligence, claim matching, fact-checking, large language model, misinformation, textual entailment					1441–1449	2024	New York, NY, USA	https://doi.org/10.1145/3589335.3651910	Companion Proceedings of the ACM Web Conference 2024		WWW '24	Association for Computing Machinery			no health and ethics
ACM Digital Library	Upadhyay, Rishabh; Pasi, Gabriella; Viviani, Marco	Leveraging Socio-contextual Information in BERT for Fake Health News Detection in Social Media	Fake news is a major challenge in social media, particularly in the health domain where it can lead to severe consequences for both individuals and society as a whole. To contribute to combating this problem, we present a novel solution for improving the accuracy of detecting fake health news, utilizing a fine-tuned BERT model that integrates both user- and content-related socio-contextual inform…	BERT, Classification, Fake News, Health Misinformation, Social Context, Social Media, Transformers					38–46	2023	New York, NY, USA	https://doi.org/10.1145/3599696.3612902	Proceedings of the 3rd International Workshop on Open Challenges in Online Social Networks		OASIS '23	Association for Computing Machinery
ACM Digital Library	Lee, Christine P.; Porfirio, David; Wang, Xinyu Jessica; Zhao, Kevin Chenkai; Mutlu, Bilge	VeriPlan: Integrating Formal Verification and LLMs into End-User Planning	Automated planning is traditionally the domain of experts, utilized in fields like manufacturing and healthcare with the aid of expert planning tools. Recent advancements in LLMs have made planning more accessible to everyday users due to their potential to assist users with complex planning tasks. However, LLMs face several application challenges within end-user planning, including consistency, …	large-language models; verification; human-in-the-loop; human-centered AI						2025	New York, NY, USA	https://doi.org/10.1145/3706598.3714113	Proceedings of the 2025 CHI Conference on Human Factors in Computing Systems		CHI '25	Association for Computing Machinery
ACM Digital Library	Nie, Jingping; Shao, Hanya (Vera); Fan, Yuang; Shao, Qijia; You, Haoxuan; Preindl, Matthias; Jiang, Xiaofan	LLM-based Conversational AI Therapist for Daily Functioning Screening and Psychotherapeutic Intervention via Everyday Smart Devices	Despite the global mental health crisis, access to screenings, professionals, and treatments remains high. In collaboration with licensed psychotherapists, we propose a Conversational AI Therapist with psychotherapeutic Interventions (CaiTI), a platform that leverages large language models (LLM)s and smart devices to enable better mental health self-care. CaiTI can screen the day-to-day functioni…	Large Language Models (LLMs), Foundation Models, AI therapist, Psychotherapy, Everyday Smart Devices, Cognitive Behavioral Therapy, Motivational Interviewing	ACM Trans. Comput. Healthcare			January		2025	New York, NY, USA	https://doi.org/10.1145/3712299				Association for Computing Machinery			no ethics
ACM Digital Library	Carik, Buse; Izaac, Victoria V.; Ding, Xiaohan; Scarpa, Angela; Rho, Eugenia H.	Reimagining Support: Exploring Autistic Individuals' Visions for AI in Coping with Negative Self-Talk	Autistic individuals often experience negative self-talk (NST), leading to increased anxiety and depression. While therapy is recommended, it presents challenges for many autistic individuals. Meanwhile, a growing number are turning to large language models (LLMs) for mental health support. To understand how autistic individuals perceive AI’s role in coping with NST, we surveyed 200 autistic adul…	autism, mental health, large language models, negative self-talk, artificial intelligence						2025	New York, NY, USA	https://doi.org/10.1145/3706598.3714287	Proceedings of the 2025 CHI Conference on Human Factors in Computing Systems		CHI '25	Association for Computing Machinery
ACM Digital Library	Singh, Utkarsha; Divya Venkatesh, Jeevithashree; Muraleedharan, Anujith; Saluja, Kamalpreet Singh; J H, Anamika; Biswas, Pradipta	Accessibility Analysis of Educational Websites Using WCAG 2.0	In recent years, the internet has emerged as the primary information hub, encompassing various domains such as education, healthcare, government, and e-commerce. With a vast user base relying on websites for accessing essential information, ensuring web content accessibility has become imperative. Meeting accessibility guidelines is crucial to accommodate users with diverse abilities worldwide. T…	Developed and developing countries, educational board websites, W3C (world wide web consortium), WCAG (web content accessibility guidelines), web accessibility, web accessibility evaluation tools	Digit. Gov.: Res. Pract.	5	3	October		2024	New York, NY, USA	https://doi.org/10.1145/3696318				Association for Computing Machinery			no health, no llm, no ethics
ACM Digital Library	Manoli, Aikaterina; Pauketat, Janet V. T.; Anthis, Jacy Reese	The AI Double Standard: Humans Judge All AIs for the Actions of One	Robots and other artificial intelligence (AI) systems are widely perceived as moral agents responsible for their actions. As AI proliferates, these perceptions may become entangled via the moral spillover of attitudes towards one AI to attitudes towards other AIs. We tested how the seemingly harmful and immoral actions of an AI or human agent spill over to attitudes towards other AIs or humans in…	human-ai interaction, moral agency, moral patiency, moral spillover, social psychology	Proc. ACM Hum.-Comput. Interact.	9	2	May		2025	New York, NY, USA	https://doi.org/10.1145/3711083				Association for Computing Machinery			no health. no llm
ACM Digital Library	Kaponis, Alexios; Kaponis, Alexios A.; Maragoudakis, Manolis	Case study analysis of medical and pharmaceutical chatbots in digital marketing and proposal to create a reliable chatbot with summary extraction based on users' keywords.	With the recent advances of AI and its current adoption in healthcare, the associated social and ethical issues of its impact are of utmost importance. We study the current state of the art of chatbots and virtual assistants in the domain of medicine and pharmacology and propose the framework for a more-advanced solution which is based on a chatbot that supports dialogue flow about disease factor…	AIML, Artificial intelligence, Chatbots, Digital Marketing, Healthcare, Medical, NLP technology, Pharma, Summary					357–363	2023	New York, NY, USA	https://doi.org/10.1145/3594806.3604765	Proceedings of the 16th International Conference on PErvasive Technologies Related to Assistive Environments		PETRA '23	Association for Computing Machinery			no llm
ACM Digital Library	Jain, Saahil; Smit, Akshay; Truong, Steven Q. H.; Nguyen, Chanh D. T.; Huynh, Minh-Thanh; Jain, Mudit; Young, Victoria A.; Ng, Andrew Y.; Lungren, Matthew P.; Rajpurkar, Pranav	VisualCheXbert: addressing the discrepancy between radiology report labels and image labels	Automatic extraction of medical conditions from free-text radiology reports is critical for supervising computer vision models to interpret medical images. In this work, we show that radiologists labeling reports significantly disagree with radiologists labeling corresponding chest X-ray images, which reduces the quality of report labels as proxies for image labels. We develop and evaluate method…	BERT, chest X-ray diagnosis, medical report labeling, natural language processing					105–115	2021	New York, NY, USA	https://doi.org/10.1145/3450439.3451862	Proceedings of the Conference on Health, Inference, and Learning		CHIL '21	Association for Computing Machinery			no ethics
ACM Digital Library	Kaur, Jasmeet; Sharma, Preetika; Kumar, Vijay; Duggal, Mona; Diamond-Smith, Nadia Griffin; El Ayadi, Alison; Vosburg, Kathryn; Singh, Pushpendra	Exploring the Role of Chatbots in Tackling COVID-19 Vaccine Hesitancy among Pregnant and Breastfeeding Women in Rural Northern India	Rapid and widespread vaccination played a major role in stemming the flow of Covid-19 spread. In India, the government enabled free and accessible vaccination for Covid-19. Although the general public responded positively, pregnant and breastfeeding women in rural areas hesitated about COVID-19 vaccination, leading to low vaccine uptake. In this work, we started with a formative study to understa…	COVID-19, HCI4D, India, chatbot, postpartum women, pregnant women, rural areas, vaccination	Proc. ACM Hum.-Comput. Interact.	8	CSCW1	April		2024	New York, NY, USA	https://doi.org/10.1145/3637332				Association for Computing Machinery			no ethics, no llm
ACM Digital Library	Carta, Salvatore; Giuliani, Alessandro; Manca, Marco Manolo; Piano, Leonardo; Tiddia, Sandro Gabriele	Towards Zero-shot Knowledge Graph building: Automated Schema Inference	In the current Digital Transformation scenario, Knowledge Graphs are essential for comprehending, representing, and exploiting complex information in a structured form. The main paradigm in automatically generating proper Knowledge Graphs relies on predefined schemas or ontologies. Such schemas are typically manually constructed, requiring an intensive human effort, and are often sensitive to inf…	Large Language Models, Named Entity Recognition, Ontology Learning					467–473	2024	New York, NY, USA	https://doi.org/10.1145/3631700.3665234	Adjunct Proceedings of the 32nd ACM Conference on User Modeling, Adaptation and Personalization		UMAP Adjunct '24	Association for Computing Machinery			no health, llm
ACM Digital Library	Cui, Yichao; Lee, Yu-Jen; Jamieson, Jack; Yamashita, Naomi; Lee, Yi-Chieh	Exploring Effects of Chatbot's Interpretation and Self-disclosure on Mental Illness Stigma	Chatbots are increasingly being used in mental healthcare - e.g., for assessing mental-health conditions and providing digital counseling - and have been found to have considerable potential for facilitating people's behavioral changes. Nevertheless, little research has examined how specific chatbot designs may help reduce public stigmatization of mental illness. To help fill that gap, this study…	chatbots, conversational agents, mental illness, public stigma, social stigma	Proc. ACM Hum.-Comput. Interact.	8	CSCW1	April		2024	New York, NY, USA	https://doi.org/10.1145/3637329				Association for Computing Machinery			no llms
ACM Digital Library	Park, SoHyun; Thieme, Anja; Han, Jeongyun; Lee, Sungwoo; Rhee, Wonjong; Suh, Bongwon	“I wrote as if I were telling a story to someone I knew.”: Designing Chatbot Interactions for Expressive Writing in Mental Health	Writing about experiences of trauma and other challenges in life is known to provide measurable health benefits. Though writing for an audience may ensure better benefits, confiding one's most troubled memories in others risks a social stigma. Conversational agents can provide a virtual audience that ensures privacy and allows social disclosure. To understand the writing experience with an agent,…	Expressive writing, chatbots, mental health, user experience					926–941	2021	New York, NY, USA	https://doi.org/10.1145/3461778.3462143	Proceedings of the 2021 ACM Designing Interactive Systems Conference		DIS '21	Association for Computing Machinery			no llm, no ethics
ACM Digital Library	Agrawal, Sanjay; Merugu, Srujana; Sembium, Vivek	Boosting Entity Recognition by leveraging Cross-task Domain Models for Weak Supervision	Entity Recognition (ER) is a common natural language processing task encountered in a number of real-world applications. For common domains and named entities such as places and organisations, there exists sufficient high quality annotated data and foundational models such as T5 and GPT-3.5 also provide highly accurate predictions. However, for niche domains such as e-commerce and medicine with s…	cross-task domain encoder, entity recognition, ontologies, weak supervision					4324–4331	2024	New York, NY, USA	https://doi.org/10.1145/3627673.3680009	Proceedings of the 33rd ACM International Conference on Information and Knowledge Management		CIKM '24	Association for Computing Machinery			no ethics
ACM Digital Library	Pang, Wei Ming; Liew, Tze Wei; Tan, Su-Mae; Teo, Siew Chein; Lee, Yi Yong; Lim, Tze Qing	Analyzing Use Intentions for Health-Diagnostic Chatbots: An Extended Technology Acceptance Model Approach	This study investigates the factors influencing the intention to use AI-powered health diagnostic chatbots. A research model was proposed based on the Technology Acceptance Model, subjective norms, perceived trust, perceived risk, and self-efficacy. Using Partial Least Squares Structural Equation Modeling, the study assessed the model with 274 valid responses. The results revealed that perceived …	AI-powered health diagnostic chatbot, TAM, perceived trust, self-efficacy, subjective norm					208–217	2024	New York, NY, USA	https://doi.org/10.1145/3698062.3698093	Proceedings of the 2024 The 6th World Symposium on Software Engineering (WSSE)		WSSE '24	Association for Computing Machinery			no llm, no ethics
ACM Digital Library	Balaji, Divyaa; De Bruijn, Gert-Jan; Bosse, Tibor; Ischen, Carolin; Van Der Goot, Margot; Wiers, Reinout	Designing a Couples-Based Conversational Agent to Promote Safe Sex in New, Young Couples: A User-Centred Design Approach	The uptake of conversational agents (CAs) to deliver digital sexual health interventions is growing. While current CAs only address one user at a time, research suggests that couples-based interventions may be more effective at promoting safe sex in non-casual relationships by improving relationship functioning. In this paper, we describe user-centred design activities undertaken towards the desi…							2024	New York, NY, USA	https://doi.org/10.1145/3640794.3665556	Proceedings of the 6th ACM Conference on Conversational User Interfaces			Association for Computing Machinery			no health
ACM Digital Library	Barbara Onyekwelu, Ifunanya; Shrestha, Raju; Eika Sandnes, Frode	“Not quite there yet”: On Users Perception of Popular Healthcare Chatbot Apps for Personal Health Management	Many individuals rely on digital resources for advice related to their health management such as passive information on web or more active resources such as chatbots. Chatbot technology has made rapid technical advances in recent years and holds potential for making health information accessible to a wider range of individuals including sparsely populated and rural areas. One challenge with new t…	Artificial intelligence, Chatbot, Healthcare technology, Qualitative analysis, Sentiment analysis					191–197	2024	New York, NY, USA	https://doi.org/10.1145/3652037.3652042	Proceedings of the 17th International Conference on PErvasive Technologies Related to Assistive Environments		PETRA '24	Association for Computing Machinery			no llm, no ethics
ACM Digital Library	Wester, Joel; Pohl, Henning; Hosio, Simo; van Berkel, Niels	This Chatbot Would Never...": Perceived Moral Agency of Mental Health Chatbots"	Despite repeated reports of socially inappropriate and dangerous chatbot behaviour, chatbots are increasingly used as mental health services in providing support for young people. In sensitive settings as such, the notion of perceived moral agency (PMA) is crucial, given its critical role in human-human interactions. In this paper, we investigate the role of PMA in human-chatbot interactions. Spe…	agency, chatbot, expectation, human-computer, interaction, mental health, moral, perception	Proc. ACM Hum.-Comput. Interact.	8	CSCW1	April		2024	New York, NY, USA	https://doi.org/10.1145/3637410				Association for Computing Machinery
ACM Digital Library	Harrington, Christina N.; Egede, Lisa	Trust, Comfort and Relatability: Understanding Black Older Adults’ Perceptions of Chatbot Design for Health Information Seeking	Conversational agents such as chatbots have emerged as a useful resource to access real-time health information online. Perceptions of trust and credibility among chatbots have been attributed to the anthropomorphism and humanness of the chatbot design, with gender and race influencing their reception. Few existing studies have looked specifically at the diversity of chatbot avatar design related…	chatbots, diary study, embodied conversational assistants, health information, identity, older adults, race, relatability, trust						2023	New York, NY, USA	https://doi.org/10.1145/3544548.3580719	Proceedings of the 2023 CHI Conference on Human Factors in Computing Systems		CHI '23	Association for Computing Machinery			no llm, no ethics
ACM Digital Library	Xiao, Ziang; Liao, Q. Vera; Zhou, Michelle; Grandison, Tyrone; Li, Yunyao	Powering an AI Chatbot with Expert Sourcing to Support Credible Health Information Access	During a public health crisis like the COVID-19 pandemic, a credible and easy-to-access information portal is highly desirable. It helps with disease prevention, public health planning, and misinformation mitigation. However, creating such an information portal is challenging because 1) domain expertise is required to identify and curate credible and intelligible content, 2) the information needs…	AI-powered chatbot, COVID-19, crisis informatics, expert sourcing, information access, information seeking, misinformation					2–18	2023	New York, NY, USA	https://doi.org/10.1145/3581641.3584031	Proceedings of the 28th International Conference on Intelligent User Interfaces		IUI '23	Association for Computing Machinery
ACM Digital Library	Boyd, Kyle; Potts, Courtney; Bond, Raymond; Mulvenna, Maurice; Broderick, Thomas; Burns, Con; Bickerdike, Andrea; Mctear, Mike; Kostenius, Catrine; Vakaloudis, Alex; Dhanapala, Indika; Ennis, Edel; Booth, Fred	Usability testing and trust analysis of a mental health and wellbeing chatbot	Mental health chatbots are particularly useful for those who are isolated and may have difficulty attending services or for those who are reluctant to speak to a professional. In this study, the usability and trust of a chatbot known as ’ChatPal’ has been assessed. ChatPal has been developed by an interdisciplinary team encompassing health service providers, local authorities, charities and unive…	Apps, Chatbots, Conversational user interfaces, Digital interventions, Mental health, User experience, Wellbeing						2022	New York, NY, USA	https://doi.org/10.1145/3552327.3552348	Proceedings of the 33rd European Conference on Cognitive Ergonomics		ECCE '22	Association for Computing Machinery			no llm, no ethics
ACM Digital Library	Yadav, Deepika; Malik, Prerna; Dabas, Kirti; Singh, Pushpendra	Feedpal: Understanding Opportunities for Chatbots in Breastfeeding Education of Women in India	Use of chatbots in different spheres of life is continuously increasing since a couple of years. We attempt to understand the potential of chatbots for breastfeeding education by conducting an Wizard-of-Oz experiment with 22 participants. Our participants included breastfeeding mothers and community health workers from the slum areas of Delhi, India.We prototyped our chatbot as an interactive que…	asha, breastfeeding, chatbot, chw, hci4d, india	Proc. ACM Hum.-Comput. Interact.	3	CSCW	November		2019	New York, NY, USA	https://doi.org/10.1145/3359272				Association for Computing Machinery			no llm, no health
Springer Link	Jana MišićRinie van EstLinda Kool	Good governance of public sector AI: a combined value framework for good order and a good society			AI and Ethics					2025		https://link.springer.com/article/10.1007/s43681-025-00751-3					10.1007/s43681-025-00751-3	Article	no llm
Springer Link	Jaideep Visave	Transparency in AI for emergency management: building trust and accountability			AI and Ethics					2025		https://link.springer.com/article/10.1007/s43681-025-00692-x					10.1007/s43681-025-00692-x	Article	no llm
Springer Link	Inyoung CheongAylin CaliskanTadayoshi Kohno	Safeguarding human values: rethinking US law for generative AI’s societal impacts			AI and Ethics					2024		https://link.springer.com/article/10.1007/s43681-024-00451-4					10.1007/s43681-024-00451-4	Article
Springer Link	Marco CascellaJonathan MontomoliValentina BelliniElena Bignami	Evaluating the Feasibility of ChatGPT in Healthcare: An Analysis of Multiple Clinical and Research Scenarios			Journal of Medical Systems					2023		https://link.springer.com/article/10.1007/s10916-023-01925-4					10.1007/s10916-023-01925-4	Article
Springer Link	Xiangming CaiYuanming GengYiming DuBart WestermanDuolao WangChiyuan MaJuan J. Garcia Vallejo	Utilizing Large language models to select literature for meta-analysis shows workload reduction while maintaining a similar recall level as manual curation			BMC Medical Research Methodology					2025		https://link.springer.com/article/10.1186/s12874-025-02569-3					10.1186/s12874-025-02569-3	Article	hallucination
Springer Link	Yavuz YigitMahmut Firat KaynakBaha AlkahloutShabbir AhmedSerkan GünayAsim Enes Ozbek	AI-assisted decision-making in mild traumatic brain injury			BMC Emergency Medicine					2025		https://link.springer.com/article/10.1186/s12873-024-01159-8					10.1186/s12873-024-01159-8	Article	algorithmic bias, accountability, transparency, privacy
Springer Link	Deniz Kenan KılıçAlex Elkjær VasegaardAurélien DesoeuvresPeter Nielsen	A Semi-Automated Solution Approach Recommender for a Given Use Case: a Case Study for AI/ML in Oncology via Scopus and OpenAI			Human-Centric Intelligent Systems					2024		https://link.springer.com/article/10.1007/s44230-024-00070-6					10.1007/s44230-024-00070-6	Article	explainability, trustworthiness
Springer Link	Yucong LinJia LiHuan XiaoLujie ZhengYing XiaoHong SongJingfan FanDeqiang XiaoDanni AiTianyu FuFeifei WangHan LvJian Yang	Automatic literature screening using the PAJO deep-learning model for clinical practice guidelines			BMC Medical Informatics and Decision Making					2023		https://link.springer.com/article/10.1186/s12911-023-02328-8					10.1186/s12911-023-02328-8	Article	no ethics
Springer Link	Bernhard G. HummLothar B. BlumJohannes BusseSophie DecherMichael DembachChristian GoetzThomas HoppeLukas KauppAnne SchwerkEva SeidlmayerMelanie SiegelRigo WenningAlexander Zender	New trends in applied machine intelligence			Informatik Spektrum					2025		https://link.springer.com/article/10.1007/s00287-025-01589-z					10.1007/s00287-025-01589-z	Article	no health, no ethics
Springer Link	Florian BorchertPaul WullenweberAnnika OeserNina KreuzbergerTorsten KargeThomas LangerNicole SkoetzLothar H. WielerMatthieu-P. SchapranowBert Arnrich	High-precision information retrieval for rapid clinical guideline updates			npj Digital Medicine					2025		https://link.springer.com/article/10.1038/s41746-025-01648-5					10.1038/s41746-025-01648-5	Article	no ethics
Springer Link	Connor ReesBerndt Müller	All that glitters is not gold: trustworthy and ethical AI principles			AI and Ethics					2022		https://link.springer.com/article/10.1007/s43681-022-00232-x					10.1007/s43681-022-00232-x	Article	no llm
Springer Link	Catherine A. GaoFrederick M. HowardNikolay S. MarkovEmma C. DyerSiddhi RameshYuan LuoAlexander T. Pearson	Comparing scientific abstracts generated by ChatGPT to real abstracts with detectors and blinded human reviewers			npj Digital Medicine					2023		https://link.springer.com/article/10.1038/s41746-023-00819-6					10.1038/s41746-023-00819-6	Article	no health
Springer Link	Jonas SchuettAnn-Katrin ReuelAlexis Carlier	How to design an AI ethics board			AI and Ethics					2024		https://link.springer.com/article/10.1007/s43681-023-00409-y					10.1007/s43681-023-00409-y	Article	no health
Springer Link	Ben WilsonChiara NataliMatt RoachDarren ScottAlma RahatDavid RawlinsonFederico Cabitza	Dimensions of Human-Machine Combination: Prompting the Development of Deployable Intelligent Decision Systems for Situated Clinical Contexts			Computer Supported Cooperative Work (CSCW)					2025		https://link.springer.com/article/10.1007/s10606-025-09514-4					10.1007/s10606-025-09514-4	Article	no llm
Springer Link	Leila Abdoli NajmiSakineh Mohammad-Alizadeh-CharandabiFatemeh AbbasalizadehHaniyeh Salehi PoormehrFariba PashazadeMojgan Mirghafourvand	A clinical guideline for the Iranian women and newborns in the postpartum period			BMC Health Services Research					2024		https://link.springer.com/article/10.1186/s12913-024-11026-8					10.1186/s12913-024-11026-8	Article	no llm. no health
Springer Link	Paul HayesNoel FitzpatrickJosé Manuel Ferrández	From applied ethics and ethical principles to virtue and narrative in AI practices			AI and Ethics					2024		https://link.springer.com/article/10.1007/s43681-024-00472-z					10.1007/s43681-024-00472-z	Article	no llm, no health
Springer Link	Marcel Becker	ChatGPT as imperfect rhetorical tool in public policy			AI & SOCIETY					2024		https://link.springer.com/article/10.1007/s00146-024-02159-9					10.1007/s00146-024-02159-9	Article	no health
Springer Link	Jasmin HennrichEva RitzPeter HofmannNils Urbach	Capturing artificial intelligence applications’ value proposition in healthcare – a qualitative research study			BMC Health Services Research					2024		https://link.springer.com/article/10.1186/s12913-024-10894-4					10.1186/s12913-024-10894-4	Article	no llm
Springer Link	Ibai Guillén-PachoCarlos Badenes-OlmedoOscar Corcho	Dynamic topic modelling for exploring the scientific literature on coronavirus: an unsupervised labelling technique			International Journal of Data Science and Analytics					2024		https://link.springer.com/article/10.1007/s41060-024-00610-0					10.1007/s41060-024-00610-0	Article	no llm
Springer Link	Brett D. ThombsClaire AdamsElsa-Lynn NassarMarie-Eve CarrierMeira GolbergKanika BharthiAmanda WurzAnnabelle SouthLinda KwakkenbosSabrina HoaDanielle B. RiceGeneviève GuillotAmanda Lawrie-JonesMaureen SauvéSusan J. BartlettCatherine FortuneAmy GietzenKaren GottesmanMarie HudsonLaura K. HummersVanessa L. MalcarneMaureen D. MayesMichelle RichardJames StempelRobyn K. WojeckKathleen BlagraveJill T. Bo…	Master protocol for a series of cohort-based randomized controlled trials to test tools to communicate research results to study participants and others with relevant lived experience: the SPIN-CLEAR Trials			Trials					2025		https://link.springer.com/article/10.1186/s13063-025-08846-2					10.1186/s13063-025-08846-2	Article	no llm
Springer Link	Dennis NguyenErik Hekman	The news framing of artificial intelligence: a critical exploration of how media discourses make sense of automation			AI & SOCIETY					2022		https://link.springer.com/article/10.1007/s00146-022-01511-1					10.1007/s00146-022-01511-1	Article	no llm, no health
Springer Link	Nabil M. AbdelAzizAliaa A. AliSoaad M. NaguibLamiaa S. Fayed	Clustering-based topic modeling for biomedical documents extractive text summarization			The Journal of Supercomputing					2024		https://link.springer.com/article/10.1007/s11227-024-06640-6					10.1007/s11227-024-06640-6	Article	no llm, no ethics
Springer Link	Marie Oldfield	Technical challenges and perception: does AI have a PR issue?			AI and Ethics					2023		https://link.springer.com/article/10.1007/s43681-023-00316-2					10.1007/s43681-023-00316-2	Article	no health, no llm
Springer Link	Mahsa PahlevaniEnayat RajabiMajid TaghaviPeter VanBerkel	Developing a decision support tool to predict delayed discharge from hospitals using machine learning			BMC Health Services Research					2025		https://link.springer.com/article/10.1186/s12913-024-12195-2					10.1186/s12913-024-12195-2	Article	no llm
Springer Link	Claudio NovelliFederico CasolariAntonino RotoloMariarosaria TaddeoLuciano Floridi	Taking AI risks seriously: a new assessment model for the AI Act			AI & SOCIETY					2023		https://link.springer.com/article/10.1007/s00146-023-01723-z					10.1007/s00146-023-01723-z	Article	no health
Springer Link	Masike MalatjiAlaa Tolah	Artificial intelligence (AI) cybersecurity dimensions: a comprehensive framework for understanding adversarial and offensive AI			AI and Ethics					2024		https://link.springer.com/article/10.1007/s43681-024-00427-4					10.1007/s43681-024-00427-4	Article	no llm, no health
Springer Link	Reshma AminAndrea GershonFrancine BuchananRegina PizzutiAdam QaziNishali PatelRuxandra PintoMyla E. MorettiMunazzah AmbreenPaula AbelhaAdele BakerSacha BhatiaCindy BrennanJulia BokhautJackie ChiangNisha CithiravelJana CollinsDaniel Cornejo PalmaLeah CostaKatie N DaintyRefika ErsuTom FisherErin FleischerSandy FodeyIan FraserRoger GoldsteinJanet HyattAshley InmanMary IrvenJoanna JanevskRaj KohliShe…	The <i>T</i>ransitions to <i>L</i>ong-term <i>I</i>n Home <i>V</i>entilator <i>E</i>ngagement Study (Transitions to LIVE): study protocol for a pragmatic randomized controlled trial			Trials					2022		https://link.springer.com/article/10.1186/s13063-022-06035-z					10.1186/s13063-022-06035-z	Article	no llm, no ethics
Springer Link	Andrea TagarelliAndrea Simeri	Unsupervised law article mining based on deep pre-trained language representation models with application to the Italian civil code			Artificial Intelligence and Law					2021		https://link.springer.com/article/10.1007/s10506-021-09301-8					10.1007/s10506-021-09301-8	Article	no health
Springer Link	Vincent MartenotValentin MasdeuJean CupeFaustine GehinMargot BlanchonJulien DauriatAlexander HorstMichael RenaudinPhilippe GirardJean-Daniel Zucker	LiSA: an assisted literature search pipeline for detecting serious adverse drug events with deep learning			BMC Medical Informatics and Decision Making					2022		https://link.springer.com/article/10.1186/s12911-022-02085-0					10.1186/s12911-022-02085-0	Article	no ethics
Springer Link	Francesco SanmarchiAndrea BucciAndrea Giovanni NuzzoleseGherardo CarulloFabrizio ToscanoNicola NanteDavide Golinelli	A step-by-step researcher's guide to the use of an AI-based transformer in epidemiology: an exploratory analysis of ChatGPT using the STROBE checklist for observational studies			Journal of Public Health					2023		https://link.springer.com/article/10.1007/s10389-023-01936-y					10.1007/s10389-023-01936-y	Article
Springer Link	Mark AlfanoEhsan AbedinRitsaart ReimannMarinus FerreiraMarc Cheong	Now you see me, now you don’t: an exploration of religious exnomination in DALL-E			Ethics and Information Technology					2024		https://link.springer.com/article/10.1007/s10676-024-09760-y					10.1007/s10676-024-09760-y	Article	no health
Springer Link	Sophia FalkAimee van Wynsberghe	Challenging AI for Sustainability: what ought it mean?			AI and Ethics					2023		https://link.springer.com/article/10.1007/s43681-023-00323-3					10.1007/s43681-023-00323-3	Article	no llm
Springer Link	José de la Torre-LópezAurora RamírezJosé Raúl Romero	Artificial intelligence to automate the systematic review of scientific literature			Computing					2023		https://link.springer.com/article/10.1007/s00607-023-01181-x					10.1007/s00607-023-01181-x	Article	no health, no llm
Springer Link	Yeawon LeeJinseok SonMin Song	BertSRC: transformer-based semantic relation classification			BMC Medical Informatics and Decision Making					2022		https://link.springer.com/article/10.1186/s12911-022-01977-5					10.1186/s12911-022-01977-5	Article	no ethics
Springer Link	Scott McLachlanEvangelia KyrimiKudakwashe DubeNorman FentonLisa C. Webley	Lawmaps: enabling legal AI development through visualisation of the implicit structure of legislation and lawyerly process			Artificial Intelligence and Law					2022		https://link.springer.com/article/10.1007/s10506-021-09298-0					10.1007/s10506-021-09298-0	Article	no llm, no health
Springer Link	Don HusereauMichael DrummondFederico AugustovskiEsther de Bekker-GrobAndrew H. BriggsChris CarswellLisa CaulleyNathorn ChaiyakunaprukDan GreenbergElizabeth LoderJosephine MauskopfC. Daniel MullinsStavros PetrouRaoh-Fang PwuSophie StaniszewskaIvett JakabEmma KinlochEric LowJean MossmanDeclan NoonePhil PosnerJo WatsonWendy BabidgeLyn BeamesderferDior BeerensChris CarswellTillie CryerAna DonnellyMan…	Consolidated Health Economic Evaluation Reporting Standards 2022 (CHEERS 2022) statement: updated reporting guidance for health economic evaluations			The European Journal of Health Economics					2022		https://link.springer.com/article/10.1007/s10198-021-01426-6					10.1007/s10198-021-01426-6	Article	no llm, no ethics
Springer Link	Jonathan P. ScacciaVictoria C. Scott	5335 days of <i>Implementation Science</i>: using natural language processing to examine publication trends and topics			Implementation Science					2021		https://link.springer.com/article/10.1186/s13012-021-01120-4					10.1186/s13012-021-01120-4	Article	no llm, no health
Springer Link	Andre EstevaAnuprit KaleRomain PaulusKazuma HashimotoWenpeng YinDragomir RadevRichard Socher	COVID-19 information retrieval with deep-learning based semantic search, question answering, and abstractive summarization			npj Digital Medicine					2021		https://link.springer.com/article/10.1038/s41746-021-00437-0					10.1038/s41746-021-00437-0	Article	no ethics
Springer Link	Orestis LampridisLaura StateRiccardo GuidottiSalvatore Ruggieri	Explaining short text classification with diverse synthetic exemplars and counter-exemplars			Machine Learning					2022		https://link.springer.com/article/10.1007/s10994-022-06150-7					10.1007/s10994-022-06150-7	Article	no llm, no ethics
Springer Link	Sigrid DewaeleSteve Van den BulckLien GerneBert Vaes	Development of primary care quality indicators for chronic obstructive pulmonary disease using a Delphi-derived method			npj Primary Care Respiratory Medicine					2022		https://link.springer.com/article/10.1038/s41533-022-00276-w					10.1038/s41533-022-00276-w	Article	no ethics
Springer Link	Alejo José G. SisonDulce M. Redín	A neo-aristotelian perspective on the need for artificial moral agents (AMAs)			AI & SOCIETY					2021		https://link.springer.com/article/10.1007/s00146-021-01283-0					10.1007/s00146-021-01283-0	Article	no llm, no health
Springer Link	Benjamin KisliukJan Christoph KrauseHendrik MeemkenJuan Carlos Saborío MoralesHenning MüllerJoachim Hertzberg	AI in Current and Future Agriculture: An Introductory Overview			KI - Künstliche Intelligenz					2023		https://link.springer.com/article/10.1007/s13218-023-00826-5					10.1007/s13218-023-00826-5	Article	no llm,no health, no ethics
Springer Link	Tadashi Nomoto	Keyword Extraction: A Modern Perspective			SN Computer Science					2022		https://link.springer.com/article/10.1007/s42979-022-01481-7					10.1007/s42979-022-01481-7	Article	no llm, no health, no ethics
Springer Link	Alexandra Gheondea-Eladi	Patient decision aids: a content analysis based on a decision tree structure			BMC Medical Informatics and Decision Making					2019		https://link.springer.com/article/10.1186/s12911-019-0840-x					10.1186/s12911-019-0840-x	Article	no llm, no health
Springer Link	Austin J. BrockmeierMeizhi JuPiotr PrzybyłaSophia Ananiadou	Improving reference prioritisation with PICO recognition			BMC Medical Informatics and Decision Making					2019		https://link.springer.com/article/10.1186/s12911-019-0992-8					10.1186/s12911-019-0992-8	Article	no llm, no health
Springer Link	Robert D. DanielsStephen J. BertkeKaitlin Kelly-ReifDavid B. RichardsonRichard HaylockDominique LaurierKlervi LeuraudMonika MoissonnierIsabelle Thierry-ChefAusrele KesminieneMary K. Schubauer-Berigan	Updated findings on temporal variation in radiation-effects on cancer mortality in an international cohort of nuclear workers (INWORKS)			European Journal of Epidemiology					2024		https://link.springer.com/article/10.1007/s10654-024-01178-6					10.1007/s10654-024-01178-6	Article	no llm, no health
Springer Link	Chenhao YangBen HeCanjia LiJungang Xu	A Feedback-Based Approach to Utilizing Embeddings for Clinical Decision Support			Data Science and Engineering					2017		https://link.springer.com/article/10.1007/s41019-017-0052-2					10.1007/s41019-017-0052-2	Article	no llm, no ethics
Springer Link	Vachik S. DaveBaichuan ZhangPin-Yu ChenMohammad Al Hasan	Neural-Brane: Neural Bayesian Personalized Ranking for Attributed Network Embedding			Data Science and Engineering					2019		https://link.springer.com/article/10.1007/s41019-019-0092-x					10.1007/s41019-019-0092-x	Article	no llm, no ethics
World Scientific	Elizabeth Healey and Isaac Kohane	LLM-CGM: A Benchmark for Large Language Model-Enabled Querying of Continuous Glucose Monitoring Data for Conversational Diabetes Management	Over the past decade, wearable technology has dramatically changed how patients manage chronic diseases. The widespread availability of on-body sensors, such as heart rate monitors and continuous glucose monitoring (CGM) sensors, has allowed patients to have real-time data about their health. Most of these data are readily available on patients’ smartphone applications, where patients can view th…	Large Language Models, Human-AI Interaction, Diabetes, Time Series						2024		https://www.worldscientific.com/doi/10.1142/9789819807024_0007					https://doi.org/10.1142/9789819807024_0007		no ethics
Wiley Online Library	Zhou, Jinsong; Cheng, Yuhan; He, Sixu; Chen, Yingcong; Chen, Hao	Large Language Models for Transforming Healthcare: A Perspective on DeepSeek-R1			MedComm – Future Medicine	4	2		e70021	2025		https://onlinelibrary.wiley.com/doi/abs/10.1002/mef2.70021					https://doi.org/10.1002/mef2.70021
Wiley Online Library	Ye, Yongqin; Sarkar, Shuvam; Bhaskar, Anand; Tomlinson, Brian; Monteiro, Olivia	Using ChatGPT in a clinical setting: A case report			MedComm – Future Medicine	2	2		e51	2023		https://onlinelibrary.wiley.com/doi/abs/10.1002/mef2.51					https://doi.org/10.1002/mef2.51
Wiley Online Library	Baptista-Hon, Daniel T.; Fesalbon, Gabriel João W.; Monteiro, Olivia	Changing clinical features of the 2022 monkeypox global health emergency			MedComm – Future Medicine	1	2		e24	2022		https://onlinelibrary.wiley.com/doi/abs/10.1002/mef2.24					https://doi.org/10.1002/mef2.24		no llm, no ethics
Wiley Online Library	Zou, Jun	Artificial intelligence revolution in structure prediction for entire proteomes			MedComm – Future Medicine	1	2		e19	2022		https://onlinelibrary.wiley.com/doi/abs/10.1002/mef2.19					https://doi.org/10.1002/mef2.19		no ethics
Wiley Online Library	Cheng, Huzi; Shi, Wen; Sheng, Bin; Lee, Aaron Y.; Car, Josip; Chaudhary, Varun; Atanasov, Atanas G.; Liu, Nan; Qiu, Yue; Chen, Qingyu; Wong, Tien Yin; Tham, Yih-Chung; Zheng, Ying-Feng	The Use of Large Language Models and Their Association With Enhanced Impact in Biomedical Research and Beyond			MedComm – Future Medicine	4	2		e70019	2025		https://onlinelibrary.wiley.com/doi/abs/10.1002/mef2.70019					https://doi.org/10.1002/mef2.70019		no ethics
Wiley Online Library	Gao, Yuanxu; Baptista-Hon, Daniel T.; Zhang, Kang	The inevitable transformation of medicine and research by large language models: The possibilities and pitfalls			MedComm – Future Medicine	2	2		e49	2023		https://onlinelibrary.wiley.com/doi/abs/10.1002/mef2.49					https://doi.org/10.1002/mef2.49		no ethics
Wiley Online Library	Li, Shen; Liu, Xia; Wang, Xia; Wang, Yilin; Ma, Xuelei	Social short video platform assisted care for adverse psychological symptoms in cancer patients: A mixed-methods study			MedComm – Future Medicine	3	2		e88	2024		https://onlinelibrary.wiley.com/doi/abs/10.1002/mef2.88					https://doi.org/10.1002/mef2.88		no llm, no ethics
Wiley Online Library	Wang, Zihan; Si, Weichen; Chen, Xingyu; Huang, Chen	Systemic pharmacology and bioinformatics: Exploring the modern biological mechanisms of rhubarb in the treatment of papillary thyroid carcinoma			MedComm – Future Medicine	2	4		e69	2023		https://onlinelibrary.wiley.com/doi/abs/10.1002/mef2.69					https://doi.org/10.1002/mef2.69		no llm, no ethics
Wiley Online Library	Peng, Huagang; Rao, Yifan; Shang, Weilong; Yang, Yi; Tan, Li; Liu, Lu; Hu, Zhen; Wang, Yuting; Huang, Xiaonan; Liu, He; Li, Mengyang; Guo, Zuwen; Chen, Juan; Yang, Yuhua; Wu, Jianghong; Yuan, Wenchang; Hu, Qiwen; Rao, Xiancai	Vancomycin-intermediate Staphylococcus aureus employs CcpA-GlmS metabolism regulatory cascade to resist vancomycin			MedComm – Future Medicine	3	4		e70007	2024		https://onlinelibrary.wiley.com/doi/abs/10.1002/mef2.70007					https://doi.org/10.1002/mef2.70007		no llm, no ethics
PubMed	Huang T, Safranek C, Socrates V, Chartash D, Wright D, Dilip M, Sangal RB, Taylor RA.	Patient-Representing Population's Perceptions of GPT-Generated Versus Standard Emergency Department Discharge Instructions: Randomized Blind Survey Assessment	BACKGROUND: Discharge instructions are a key form of documentation and patient communication in the time of transition from the emergency department (ED) to home. Discharge instructions are time-consuming and often underprioritized, especially in the ED, leading to discharge delays and possibly impersonal patient instructions. Generative artificial intelligence and large language models (LLMs) of…		J Med Internet Res					2024		https://pubmed.ncbi.nlm.nih.gov/39094112/					10.2196/60336		no ethics
PubMed	Chen X, Zhao Z, Zhang W, Xu P, Wu Y, Xu M, Gao L, Li Y, Shang X, Shi D, He M.	EyeGPT for Patient Inquiries and Medical Education: Development and Validation of an Ophthalmology Large Language Model	BACKGROUND: Large language models (LLMs) have the potential to enhance clinical flow and improve medical education, but they encounter challenges related to specialized knowledge in ophthalmology. OBJECTIVE: This study aims to enhance ophthalmic knowledge by refining a general LLM into an ophthalmology-specialized assistant for patient inquiries and medical education. METHODS: We transformed Llam…		J Med Internet Res					2024		https://pubmed.ncbi.nlm.nih.gov/39661433/					10.2196/60063
PubMed	Kämmer JE, Hautz WE, Krummrey G, Sauter TC, Penders D, Birrenbach T, Bienefeld N.	Effects of interacting with a large language model compared with a human coach on the clinical diagnostic process and outcomes among fourth-year medical students: study protocol for a prospective, randomised experiment using patient vignettes	INTRODUCTION: Versatile large language models (LLMs) have the potential to augment diagnostic decision-making by assisting diagnosticians, thanks to their ability to engage in open-ended, natural conversations and their comprehensive knowledge access. Yet the novelty of LLMs in diagnostic decision-making introduces uncertainties regarding their impact. Clinicians unfamiliar with the use of LLMs i…		BMJ Open					2024		https://pubmed.ncbi.nlm.nih.gov/39025818/					10.1136/bmjopen-2024-087469
PubMed	Suehs CM, Vachier I, Galeazzi D, Vaast F, Cardon F, Molinari N, Bourdin A.	Standard patient training versus Vik-Asthme chatbot-guided training: 'AsthmaTrain' - a protocol for a randomised controlled trial for patients with asthma	INTRODUCTION: Therapeutic education for patients with asthma has been shown to reduce asthma morbidity. The high availability of smart phones provides the opportunity to furnish patient training via specifically designed chatbot applications. The goal of this protocol is to perform a first pilot comparison of traditional face to face versus chatbot-guided patient therapeutic education programmes …		BMJ Open					2023		https://pubmed.ncbi.nlm.nih.gov/36810168/					10.1136/bmjopen-2022-067039		no llm, no ethics
PubMed	Chen P, Li Y, Zhang X, Feng X, Sun X.	The acceptability and effectiveness of artificial intelligence-based chatbot for hypertensive patients in community: protocol for a mixed-methods study	BACKGROUND: Chatbots can provide immediate assistance tailored to patients' needs, making them suitable for sustained accompanying interventions. Nevertheless, there is currently no evidence regarding their acceptability by hypertensive patients and the factors influencing the acceptability in the real-world. Existing evaluation scales often focus solely on the technology itself, overlooking the …		BMC Public Health					2024		https://pubmed.ncbi.nlm.nih.gov/39169305/					10.1186/s12889-024-19667-4		no llm, no ethics
PubMed	Meyer A, Riese J, Streichert T.	Comparison of the Performance of GPT-3.5 and GPT-4 With That of Medical Students on the Written German Medical Licensing Examination: Observational Study	BACKGROUND: The potential of artificial intelligence (AI)-based large language models, such as ChatGPT, has gained significant attention in the medical field. This enthusiasm is driven not only by recent breakthroughs and improved accessibility, but also by the prospect of democratizing medical knowledge and promoting equitable health care. However, the performance of ChatGPT is substantially inf…		JMIR Med Educ					2024		https://pubmed.ncbi.nlm.nih.gov/38329802/					10.2196/50965		no ethics
PubMed	Janeiro J, Barreira S, Martins P, Ninitas P, Fonseca JE, Campos J, Monteiro JM.	Palm-up test and range of motion in flexion and external rotation provide best correlation with disability and perceived pain in patients with shoulder complaints	The aim of this study was to find a reliable set of clinical tests to predict pain and disability in patients with shoulder pain. Shoulder pain is the second most frequent musculoskeletal complaint in the primary care setting and has a great impact in work and leisure activities. Patient reported outcomes measuring pain and disability are available, but they are time-consuming, often biased by ps…		Acta Reumatol Port					2020		https://pubmed.ncbi.nlm.nih.gov/32895351/							no llm, no ethics
PubMed	Šuvalov H, Lepson M, Kukk V, Malk M, Ilves N, Kuulmets HA, Kolde R.	Using Synthetic Health Care Data to Leverage Large Language Models for Named Entity Recognition: Development and Validation Study	BACKGROUND: Named entity recognition (NER) plays a vital role in extracting critical medical entities from health care records, facilitating applications such as clinical decision support and data mining. Developing robust NER models for low-resource languages, such as Estonian, remains a challenge due to the scarcity of annotated data and domain-specific pretrained models. Large language models …		J Med Internet Res					2025		https://pubmed.ncbi.nlm.nih.gov/40101227/					10.2196/66279		no ethics
PubMed	Karupaiah T, Chuah KA, Chinna K, Matsuoka R, Masuda Y, Sundram K, Sugano M.	Comparing effects of soybean oil- and palm olein-based mayonnaise consumption on the plasma lipid and lipoprotein profiles in human subjects: a double-blind randomized controlled trial with cross-over design	BACKGROUND: Mayonnaise is used widely in contemporary human diet with widespread use as a salad dressing or spread on breads. Vegetable oils used in its formulation may be a rich source of ω-6 PUFAs and the higher-PUFA content of mayonnaise may be beneficial in mediating a hypocholesterolemic effect. This study, therefore, evaluated the functionality of mayonnaise on cardiometabolic risk within a…		Lipids Health Dis					2016		https://pubmed.ncbi.nlm.nih.gov/27535127/					10.1186/s12944-016-0301-9		no llm, no ethics
PubMed	Wang S, Mo C, Chen Y, Dai X, Wang H, Shen X.	Exploring the Performance of ChatGPT-4 in the Taiwan Audiologist Qualification Examination: Preliminary Observational Study Highlighting the Potential of AI Chatbots in Hearing Care	BACKGROUND: Artificial intelligence (AI) chatbots, such as ChatGPT-4, have shown immense potential for application across various aspects of medicine, including medical education, clinical practice, and research. OBJECTIVE: This study aimed to evaluate the performance of ChatGPT-4 in the 2023 Taiwan Audiologist Qualification Examination, thereby preliminarily exploring the potential utility of AI…		JMIR Med Educ					2024		https://pubmed.ncbi.nlm.nih.gov/38693697/					10.2196/55595		no ethics
PubMed	Yang Z, Yao Z, Tasmin M, Vashisht P, Jang WS, Ouyang F, Wang B, McManus D, Berlowitz D, Yu H.	Unveiling GPT-4V's hidden challenges behind high accuracy on USMLE questions: Observational Study	BACKGROUND: Recent advancements in artificial intelligence, such as GPT-3.5 Turbo (OpenAI) and GPT-4, have demonstrated significant potential by achieving good scores on text-only United States Medical Licensing Examination (USMLE) exams and effectively answering questions from physicians. However, the ability of these models to interpret medical images remains underexplored. OBJECTIVE: This stud…		J Med Internet Res					2025		https://pubmed.ncbi.nlm.nih.gov/39919278/					10.2196/65146		no ethics
PubMed	McBain RK, Cantor JH, Zhang LA, Baker O, Zhang F, Halbisen A, Kofner A, Breslau J, Stein B, Mehrotra A, Yu H.	Competency of Large Language Models in Evaluating Appropriate Responses to Suicidal Ideation: Comparative Study	BACKGROUND: With suicide rates in the United States at an all-time high, individuals experiencing suicidal ideation are increasingly turning to large language models (LLMs) for guidance and support. OBJECTIVE: The objective of this study was to assess the competency of 3 widely used LLMs to distinguish appropriate versus inappropriate responses when engaging individuals who exhibit suicidal ideat…		J Med Internet Res					2025		https://pubmed.ncbi.nlm.nih.gov/40053817/					10.2196/67891		bias
PubMed	Wong CL, So WKW, Chan CWH, Choi KC, Li H.	Effects of smartphone-based chatbot intervention to increase influenza and COVID-19 vaccine uptake among South Asian ethnic minorities in Hong Kong: protocol for a randomised waitlist-controlled trial	INTRODUCTION: Protecting non-native ethnic minority groups against cocirculation of influenza and COVID-19 is crucial, and vaccination could be a viable option. Smartphone-based chatbots offer promising opportunities for improving vaccine knowledge and addressing barriers encountered by ethnic minorities. This trial aims to evaluate the effects of smartphone-based chatbot intervention on influenz…		BMJ Open					2024		https://pubmed.ncbi.nlm.nih.gov/39581736/					10.1136/bmjopen-2023-080725		no llm, no ethics
PubMed	Goh CY, Parlow S, Di Santo P, Simard T, Jung R, Ahmed Z, Verreault-Julien L, Kuhar P, Chan V, Al-Atassi T, Toeg H, Bernick J, Wells GA, Ruel M, Hibbert B.	Utility of a smartphone application in assessing palmar circulation prior to radial artery harvesting for coronary artery bypass grafting: rationale and design of the randomised CAPITAL iRADIAL-CABG trial	INTRODUCTION: There is emerging evidence supporting the use of the radial artery (RA) as a preferred secondary conduit for coronary artery bypass grafting (CABG) as it is associated with higher rates of graft patency at 5 years when compared with saphenous vein grafts (SVG). The modified Allen's test (MAT) is traditionally regarded as the standard of care in the assessment of ulnar artery (UA) pa…		BMJ Open					2022		https://bmjopen.bmj.com/content/12/4/e055580					10.1136/bmjopen-2021-055580		no llm, no ethics
PubMed	Morrato EH, Parks J, Campagna EJ, Muser E, Thomas DS, Fang H, Doshi D.	Comparative effectiveness of injectable paliperidone palmitate versus oral atypical antipsychotics: early postmarketing evidence	AIM: To provide comparative effectiveness evidence for long-acting injectable paliperidone palmitate versus oral atypical antipsychotics. PATIENTS & METHODS: We performed a retrospective, observational cohort study using patient claims data from Missouri Medicaid to compare the likelihood of emergency department (ED) visits and hospitalizations in the year following drug initiation using multivar…		J Comp Eff Res					2015		https://pubmed.ncbi.nlm.nih.gov/25251693/					10.2217/cer.14.50		no llm, no ethics
PubMed	Carlson JA, Jankowska MM, Meseck K, Godbole S, Natarajan L, Raab F, Demchak B, Patrick K, Kerr J.	Validity of PALMS GPS scoring of active and passive travel compared with SenseCam	PURPOSE: The objective of this study is to assess validity of the personal activity location measurement system (PALMS) for deriving time spent walking/running, bicycling, and in vehicle, using SenseCam (Microsoft, Redmond, WA) as the comparison. METHODS: Forty adult cyclists wore a Qstarz BT-Q1000XT GPS data logger (Qstarz International Co., Taipei, Taiwan) and SenseCam (camera worn around the n…		Med Sci Sports Exerc					2015		https://pubmed.ncbi.nlm.nih.gov/25010407/					10.1249/MSS.0000000000000446		no llm, no ethics
PubMed	Lestido V, Rodríguez F, Rodríguez A, Pombo V, Barrios R, Pavani C.	Photobiomodulation in the treatment of palmar-plantar erythrodysesthesia: a randomised controlled clinical study protocol	INTRODUCTION: Hand-foot syndrome, also known as palmar-plantar erythrodysesthesia (PPE), is a complication caused by chemotherapy. Clinically, it manifests as erythema and oedema on the palms of the hands and feet, dry and scaly skin, accompanied by a sensation of tightness and pain. Extreme cases have blisters and ulcerations that may require hospitalisation and/or pause in cancer treatment. It …		BMJ Open					2024		https://pubmed.ncbi.nlm.nih.gov/38657999/					10.1136/bmjopen-2023-081459		no llm, no ethics
PubMed	Avila-Tomas JF, Olano-Espinosa E, Minué-Lorenzo C, Martinez-Suberbiola FJ, Matilla-Pardo B, Serrano-Serrano ME, Escortell-Mayor E; Group Dej@lo.	Effectiveness of a chat-bot for the adult population to quit smoking: protocol of a pragmatic clinical trial in primary care (Dejal@)	BACKGROUND: The wide scale and severity of consequences of tobacco use, benefits derived from cessation, low rates of intervention by healthcare professionals, and new opportunities stemming from novel communications technologies are the main factors motivating this project. Thus, the purpose of this study is to assess the effectiveness of an intervention that helps people cease smoking and incre…		BMC Med Inform Decis Mak					2019		https://pubmed.ncbi.nlm.nih.gov/35759328/					10.1186/s12911-019-0972-z		no llm, no ethics
PubMed	Reichenpfader D, Knupp J, von Däniken SU, Gaio R, Dennstädt F, Cereghetti GM, Sander A, Hiltbrunner H, Nairz K, Denecke K.	Enhancing Bidirectional Encoder Representations From Transformers (BERT) With Frame Semantics to Extract Clinically Relevant Information From German Mammography Reports: Algorithm Development and Validation	BACKGROUND: Structured reporting is essential for improving the clarity and accuracy of radiological information. Despite its benefits, the European Society of Radiology notes that it is not widely adopted. For example, while structured reporting frameworks such as the Breast Imaging Reporting and Data System provide standardized terminology and classification for mammography findings, radiology …		J Med Internet Res					2025		https://pubmed.ncbi.nlm.nih.gov/40279645/					10.2196/68427		no ethics
PubMed	Yu B, Wang B, Shrestha N, Luo F.	Pre-emptive coinfiltration of dexamethasone palmitate emulsion with ropivacaine for postoperative pain in patients undergoing major spine surgery: a study protocol for a prospective, randomised controlled, multicentre trial	INTRODUCTION: Patients undergoing major spine surgery usually experience moderate-to-severe postoperative pain. It has been shown that dexamethasone as an adjunct to local anaesthesia (LA) infiltration presented a superior analgesic benefit compared with LA alone in various types of surgeries. However, a recent meta-analysis reported that the overall benefits of dexamethasone infiltration were ma…		BMJ Open					2023		https://pubmed.ncbi.nlm.nih.gov/37225277/					10.1136/bmjopen-2023-072162		no llm, no ethics
PubMed	Zhang H, Zhang T, Zheng Z, Gao J, Gao B, Hou L, Zhao J, Wang L, Dong H, Lei C.	Rationale and design for the thoracic Paravertebral Adjunctive Dexamethasone Palmitate Reducing chronic pain After cardiac surgery (PANDORA) trial: a parallel-group, double-blinded, randomised controlled, single-centre study	INTRODUCTION: Minimally invasive cardiac surgery (MICS) is important for enhanced recovery in cardiac surgery. However, the incidence of chronic postsurgical pain (CPSP) is high and is associated with worsened quality of recovery and life, as well as raised short-term or long-term mortality. The mechanism is not clear, and there is still a lack of safe and effective preventive measures. METHODS A…		BMJ Open					2025		https://pubmed.ncbi.nlm.nih.gov/39819928/					10.1136/bmjopen-2024-086392
PubMed		ChatGPT in medicine: an overview of its applications, advantages, limitations, future prospects, and ethical considerations	https://pmc.ncbi.nlm.nih.gov/articles/PMC10192861/
		ChatGPT and the Future of Health Policy Analysis: Potential and Pitfalls of Using ChatGPT in Policymaking	https://pubmed.ncbi.nlm.nih.gov/37061595/
		Ethics of large language models in medicine and medical research	https://pubmed.ncbi.nlm.nih.gov/37120418/
		Ethical Considerations of Using ChatGPT in Health Care	https://pubmed.ncbi.nlm.nih.gov/37566454/
		A paradigm shift?-On the ethics of medical large language models	https://pubmed.ncbi.nlm.nih.gov/38523587/
		Large language models propagate race-based medicine	https://pubmed.ncbi.nlm.nih.gov/37864012/
		Assessing the potential of GPT-4 to perpetuate racial and gender biases in health care: a model evaluation study	https://pubmed.ncbi.nlm.nih.gov/38123252/
		ChatGPT and the rise of large language models: the new AI-driven infodemic threat in public health	https://pubmed.ncbi.nlm.nih.gov/37181697/
		The Artificial intelligence large language models and neuropsychiatry practice and research ethic	https://pubmed.ncbi.nlm.nih.gov/37019020/
		Harvesting the Power of Artificial Intelligence for Surgery: Uses, Implications, and Ethical Considerations	https://pubmed.ncbi.nlm.nih.gov/37148260/
		The complex ethics of applying ChatGPT and language model artificial intelligence in dermatology	https://pubmed.ncbi.nlm.nih.gov/37263382/
		Generating scholarly content with ChatGPT: ethical challenges for medical publishing	https://pubmed.ncbi.nlm.nih.gov/36754725/
		Taxonomy of Risks posed by Language Models	https://dl.acm.org/doi/10.1145/3531146.3533088
		Embedded values-like shape ethical reasoning of large language models on primary care ethical dilemmas	https://pubmed.ncbi.nlm.nih.gov/39381244/
		ChatGPT: friend or foe?	https://pubmed.ncbi.nlm.nih.gov/36754723/
		Attention is not all you need: the complicated case of ethically using large language models in healthcare and medicine	https://pubmed.ncbi.nlm.nih.gov/36924620/							2023
		A high-level overview of AI ethics	https://pubmed.ncbi.nlm.nih.gov/34553166/		no llm
		Reliability of ChatGPT for performing triage task in the emergency department using the Korean Triage and Acuity Scale	https://pubmed.ncbi.nlm.nih.gov/38250148/

## Sheet: Ph2 Screening...
Survey / Review on Deep Learning								Year-Wise Papers		Publisher-Wise Papers
Status	Link	Model Used	Publisher	Journal	Application	Date
Downloaded	An optimized EBRSA-Bi LSTM model for highly undersampled rapid CT image reconstruction	EBRSA-bi LSTM	Science Direct	Biomedical Signal Processing and Control	CT Image Reconstruction	2023		10	2019	13	IEEE Xplore
Downloaded	Real-Time Medical Image Classification with ML Framework and Dedicated CNN–LSTM Architecture	CNN+LSTM	Wiley Online Library	Journal of Sensors	Medical Image Classification	2023		12	2020	9	ACM DL
------	Enhancing EEG signals classification using LSTM-CNN architecture	CNN+LSTM	Wiley Online Library	-----	EEG Signal Classification	2023		22	2021	57	Springer Link
------	An Improved Double Channel Long Short-Term Memory Model for Medical Text Classification	DC-LSTM	Wiley Online Library	-----	Medical Text Classification	2021		23	2022	33	Science Direct
Downloaded	HIFINet: Examination-Diagnosis-Treatment Hierarchical Feedback Interaction Network for Medication Recommendation	FeLSTM	Springer Link	Neural Processing Letters	Medication Recommendation	2024		39	2023	3	World Scientific
--------	Clinical Decision Support Systems to Predict Drug-Drug Interaction Using Multilabel Long Short-Term Memory with an Autoencoder	MLSTM-AE + Sparrow Search Optimization	PubMed	-----	Drug Interaction Prediction	2023		36	2024	16	Wiley Online Library
--------	An intelligent medical guidance and recommendation model driven by patient-physician communication data	LSTM	PubMed	-----	Medical Guidance and Recommendation Model	2023		142	TOTAL	11	PubMed
Downloaded	A Softwarized Intrusion Detection System for IoT-Enabled Smart Healthcare System	cuLSTM-DNN	ACM DL	ACM Transactions on Internet Technology	IOT Heathcare system	2023				142	TOTAL
Downloaded	A comprehensive health assessment approach using ensemble deep learning model for remote patient monitoring with IoT	CNN+LSTM	Springer Link	Scientific Reports	Remote Patient Monitoring with IoT	2024
Downloaded	Robust ECG R-peak detection using LSTM	LSTM	ACM DL	conference	ECG R Peak Detection	2020
----------	ECG Forecasting System Based on Long Short-Term Memory	LSTM	PubMed	------	ECG Classification System	2024
Downloaded	DeepASDPred: a CNN-LSTM-based deep learning method for Autism spectrum disorders risk RNA identification	CNN+LSTM	Springer Link	BMC Bioinformatics	Autism Spectrum Disorder Identification	2023
Downloaded	Machine learning for distinguishing saudi children with and without autism via eye-tracking data	LR, RF, SVM, LSTM	Springer Link	Child and Adolescent Psychiatry and Mental Health	With and without autism distinguishing	2023
Downloaded	Autism Spectrum Disorder (ASD) Detection Using Machine Learning Algorithms	SVM, LSTM, CNN	Springer Link	conference	Autism Spectrum Disorder Detection	2022
Downloaded	Sentiment Analysis of Medications Review Using DeepLearning Algorithms	LSTM+Adam Optimizer	ACM DL	conference	Sentiment Analysis for Medical Review	2024
Downloaded	Automatic graph construction and Exploring different types of LSTMs for Asian Hindi languages for Medical review Sentiment Analysis	LSTM, Bi-LSTM, Attention-based LSTM	ACM DL	ACM Transactions on Asian and Law-Resource Information Processing > Just Accecpted	Sentiment Analysis for Medical Review	2023
Downloaded	A novel bidirectional LSTM deep learning approach for COVID-19 forecasting	Bi-LSTM	Springer Link	Scientific Reports	Covid-19 Forecasting	2023
-------	LSTM-Based Emotion Detection Using Physiological Signals: IoT Framework for Healthcare and Distance Learning in COVID-19	LSTM	PubMed	------	Covid-19 Emotion Detection	2020
Downloaded	R-LSTM: Time series forecasting for COVID-19 confirmed cases with lstmbased framework	r-LSTM	IEEE Xplore	conference	Covid-19 Forecasting	2020
Downloaded	CovidConvLSTM: A fuzzy ensemble model for COVID-19 detection from chest X-rays	CovidConvLSTM	Science Direct	Expert Systems with Applications	Covid-19 Detection	2022
Downloaded	Cough-based COVID-19 Detection with Multi-band Long-Short Term Memory and Convolutional Neural Networks	CNN+LSTM+Attention Mechanism	ACM DL	conference	Cough-Based Covid-19 Detection	2021
Downloaded	SPREADING OF COVID-19 IN INDIA, ITALY, JAPAN, SPAIN, UK, US: A Prediction Using ARIMA and LSTM Model	LSTM + ARIMA	ACM DL	Digital Government: Research and Practice		2020		Digital Government: Research and Practice
Downloaded	Attention-based hybrid CNN-LSTM and spectral data augmentation for COVID-19 diagnosis from cough sound	CNN+LSTM+Attention Mechanism	Springer Link	Journal of Intelligent Information System	Covid-19 Diagnosis	2022
Downloaded	Predicting COVID-19 cases using bidirectional LSTM on multivariate time series	Bi-LSTM	Springer Link	Environmental Science and Pollution Research	Covid-19 Cases Prediction	2021
Downloaded	The Prediction of COVID-19 Using LSTM Algorithms	LSTM	Springer Link	International Journal of Networked and Distributed Computing	Covid-19 Prediction	2021
Downloaded	Prediction of COVID-19 using long short-term memory by integrating principal component analysis and clustering techniques	LSTM	Science Direct	Informatics in Medicine Unlocked	Covid-19 Prediction	2022
Downloaded	LSTM-Powered COVID-19 prediction in central Thailand incorporating meteorological and particulate matter data with a multi-feature selection approach	LSTM	Science Direct	Heliyon	Covid-19 Prediction	2024
Downloaded	LSTM algorithm optimization for COVID-19 prediction model	LSTM, popLSTM	Science Direct	Heliyon	Covid-19 Prediction	2024
------	condLSTM-Q: A novel deep learning model for predicting COVID-19 mortality in fine geographical scale	condLSTM-Q	Wiley Online Library	-----	Covid-19 Mortality Prediction	2022
Downloaded	An improved crow search optimization with Bi-LSTM model for identification and classification of COVID-19 infection from chest X-Ray images	Bi-LSTM + Crow Search Optimization	Science Direct	Alexandria Engineering Journal	Covid-19 Identification and Classification	2023
Downloaded	An investigation of multivariate data-driven deep learning models for predicting COVID-19 variants	LSTM, Bi-LSTM	Science Direct	Healthcare Analytics	Covid-19 Variants Prediction	2024
----	Viral reverse engineering using Artificial Intelligence and big data COVID-19 infection with Long Short-term Memory (LSTM)	LSTM	PubMed	--------	Covid-19 Infection Engineering	2021
Downloaded	Research on Disease Prediction Method Based on R-Lookahead-LSTM	R-Lookahead-LSTM	Wiley Online Library	Computational Intelligence and Neuroscience	Disease Prediction	2022
Downloaded	Forecasting and Detecting Anomalies in ADLs in Single-Resident Elderly Smart Homes	Multivariate LSTM	ACM DL	conference	Anomaly Detection	2023
-----	Local Binary Convolutional Neural Networks′ Long Short-Term Memory Model for Human Embryos′ Anomaly Detection	LBCNN+LSTM	Wiley Online Library	------	Human Embryos' Anomaly Detection	2023
Downloaded	Energy-aware Tiny Machine Learning for Sensor-based Hand-washing Recognition	SVM + LSTM	ACM DL	conference	Hand Washing Recognition	2023
------	AN EFFECTIVE ACTION RECOGNITION APPROACH USED IN PHYSICAL EXERCISE FOR COPD PATIENTS	CNN+LSTM	World Scientific	---------	COPD Patient Action Recognition	2022
Downloaded	Pediatric Sleep Stage Classification Using Multi-Domain Hybrid Neural Networks	CNN+Bi-LSTM	IEEE Xplore	IEEE Access	Sleep Stage Classification	2019
Downloaded	A Multi-Class Automatic Sleep Staging Method Based on Long Short-Term Memory Network Using Single-Lead Electrocardiogram Signals	LSTM	IEEE Xplore	IEEE Access	Sleep Staging Method	2019
Downloaded	Predictive Power of XGBoost_BiLSTM Model: A Machine-Learning Approach for Accurate Sleep Apnea Detection Using Electronic Health Data	XGBoost_BiLSTM	Springer Link	International Journal of Computational Intelligence Systems	Sleep Apnea Detection	2023
Downloaded	Screening of sleep apnea based on heart rate variability and long short-term memory	LSTM	Springer Link	Sleep and Breathing	Sleep Apnea Screening based on HRV	2021
Downloaded	R-R interval-based sleep apnea screening by a recurrent neural network in a large clinical polysomnography dataset	RRI+LSTM	Science Direct	Clinical Neurophysiology	Sleep Apnea Screening	2022
Downloaded	Investigating the use of uni-directional and bi-directional long short-term memory models for automatic sleep stage scoring	Uni-LSTM+Bi-LSTM	Science Direct	Informatics in Medicine Unlocked	Automatic Sleep Stage Scoring	2020
-----	Portable Sleep Apnea Syndrome Screening and Event Detection Using Long Short-Term Memory Recurrent Neural Network	LSTM	PubMed	-----	Sleep Apnea Syndrome Screening	2020
-----	Efficient Deep Learning Based Hybrid Model to Detect Obstructive Sleep Apnea	MobileNet V1+LSTM	PubMed	----	Sleep Apnea Detection	2023
Downloaded	Malignancy diagnosis of liver lesion in contrast enhanced ultrasound using an end-to-end method based on deep learning	2D-CNN, LSTM, LC+sigmoid	Springer Link	BMC Medical Imaging	Liver Lesion Diagnosis	2024
Downloaded	Real-time liver tracking algorithm based on LSTM and SVR networks for use in surface-guided radiation therapy	LSTM+SVR	Springer Link	Radiation Oncology	Real Time Liver Tracking	2021
Downloaded	Deep 3D attention CLSTM U-Net based automated liver segmentation and volumetry for the liver transplantation in abdominal CT volumes	CLSTM	Springer Link	Scientific Reports	Liver Segmentation	2022
Downloaded	Prevalence and risk factors analysis of postpartum depression at early stage using hybrid deep learning model	IBi-LSTM+TL-CNN-text+CNN-audio	Springer Link	Scientific Reports	Postpartum Depression Analysis	2024
-------	Classification of Mental Stress Using CNN-LSTM Algorithms with Electrocardiogram Signals	CNN+LSTM	Wiley Online Library	-----------	Mental Stress Classification	2021
-------	Stress Classification Using Brain Signals Based on LSTM Network	LSTM, MLP	Wiley Online Library	-------	Stress Classification	2022
-------	Mental Workload Artificial Intelligence Assessment of Pilots’ EEG Based on Multi-Dimensional Data Fusion and LSTM with Attention Mechanism Model	LSTM+Attention Mechanism Model	World Scientific	-----------	Mental Workload Assessment	2022
Downloaded	Prediction of stress levels with LSTM and passive mobile sensors	CNN, LSTM, CNN+LSTM	Science Direct	Procedia Computer Science	Stress Level Prediction	2019
Downloaded	Depression assessment using integrated multi-featured EEG bands deep neural network models: Leveraging ensemble learning techniques	LSTM-based DNN	Science Direct	Computational and Structural Biotechnology	Depression Assessment using EEG	2024
Downloaded	A Multi-Patient Data-Driven Approach to Blood Glucose Prediction	LSTM, NAR	IEEE Xplore	IEEE Access	Glucose Prediction	2019
Downloaded	The importance of interpreting machine learning models for blood glucose prediction in diabetes: an analysis using SHAP	p-LSTM, np-LSTM	Springer Link	Scientific Reports	Blood Glucose Prediction in Diabetes	2023
Downloaded	Personalized LSTM-based alarm systems for hypoglycemia and hyperglycemia prevention	P-LSTM, EP-LSTM	Science Direct	Biomedical Signal Processing and Control	Hypoglycemia Alarm Systems	2023
Downloaded	A dual-attention based coupling network for diabetes classification with heterogeneous data	CNN+LSTM	Science Direct	Journal of Biomedical Informatics	Diabetes Classification	2023
-------	Machine Learning Based Diabetes Classification and Prediction for Healthcare Applications	LSTM+MA+LR	Wiley Online Library	------	Diabetes Classification and Prediction	2021
-------	Leveraging a 7-Layer Long Short-Term Memory Model for Early Detection and Prevention of Diabetes in Oman: An Innovative Approach	LSTM	PubMed	------		2024
Downloaded	Sequential Prediction of Glycosylated Hemoglobin Based on Long Short-Term Memory with Self-Attention Mechanism	LSTM + Self Attention Mechanism	Springer Link	International Journal of Computational Intelligence Systems	Glycosylated Hemoglobin Prediction	2020
Downloaded	A hybrid deep neural network for classification of schizophrenia using EEG Data	CNN+LSTM	Springer Link	Scientific Reports	Schizophrenia Classification	2021
Downloaded	Identifying mental health status using deep neural network trained by visual metrics	CNN+LSTM	Springer Link	Translational Psychiatry	Mental Health Status Identification	2020
Downloaded	Integrating lncRNA gene signature and risk score topredict recurrence cervical cancer using recurrent neural network	LSTM	Science Direct	Measurement: Sensors	Cervical Cancer Prediction	2023
Downloaded	GENESO: A Framework for Pan-Cancer Classification and Marker Gene Discovery by Symmetrical Occlusion Method Using Deep Learning	Deep LSTM	ACM DL	conference	Pan-Cancer Classification	2024
Downloaded	Classification of benign and malignant subtypes of breast cancer histopathology imaging using hybrid CNN-LSTM based transfer learning	CNN+LSTM	Springer Link	BMC Medical Imaging	Breast Cancer Histopathology Imaging	2023
Downloaded	Nano fuzzy alarming system for blood transfusion requirement detection in cancer using deep learning	LSTM	Springer Link	Scientific Reports	Blood Transfusion Requirement Detection in Cancer	2024
Downloaded	ACPred-BMF: bidirectional LSTM with multiple feature representations for explainable anticancer peptide prediction	BI-LSTM+Attention Mechanism	Springer Link	Scientific Reports	Anticancer Peptide Prediction	2022
Downloaded	CL-ACP: a parallel combination of CNN and LSTM anticancer peptide recognition model	CNN+LSTM	Springer Link	BMC Bioinformatics	Anticancer Peptide Recognition	2021
Downloaded	ACP-DL: A Deep Learning Long Short-Term Memory Model to Predict Anticancer Peptides Using High-Efficiency Feature Representation	LSTM	Science Direct	Molecular Therapy Nucleic Acid	Anticancer Peptide Prediction	2019
Downloaded	Automated classification of urine biomarkers to diagnose pancreatic cancer using 1-D convolutional neural networks	1-D CNN+LSTM	Springer Link	Journal of Biological Engineering	Pancreatic Cancer Diagnosis	2023
Downloaded	A hybrid machine learning model for classifying gene mutations in cancer using LSTM, BiLSTM, CNN, GRU, and GloVe	LSTM, BiLSTM, CNN, GRU, GloVe	Science Direct	Systems and Soft Computing	Cancer Gene Mutations Classification	2024
-------	Real-Time System Prediction for Heart Rate Using Deep Learning and Stream Processing Platforms	LSTM, Bi-LSTM, GRU, RNN	Wiley Online Library	-----------	Heart Rate Prediction	2021
Downloaded	Performance analysis of remote photoplethysmography deep filtering using long short-term memory neural network	LSTM	Springer Link	Biomedical Engineering Online	Remote Photoplethysmography Filtering Analysis	2022
--------	A Novel Feature Selection with Hybrid Deep Learning Based Heart Disease Detection and Classification in the e-Healthcare Environment	ACNN-LSTM, FSHDL-HDDC	Wiley Online Library	-----	Heart Disease Prediction	2022
Downloaded	Risk prediction of heart diseases in patients with breast cancer: A deep learning approach with longitudinal electronic health records data	LSTM-D	Science Direct	iScience	Heart Disease Risk Prediction	2024
Downloaded	Enhanced heart disease prediction in remote healthcare monitoring using IoT-enabled cloud-based XGBoost and Bi-LSTM	Bi-LSTM+XGBoost	Science Direct	Alexandria Engineering Journal	Heart Disease Prediction	2024
--------	Detection of Congestive Heart Failure Based on LSTM-Based Deep Network via Short-Term RR Intervals	LSTM	PubMed	------	Heart Failure Detection	2019
Downloaded	Early prediction of sudden cardiac death risk with Nested LSTM based on electrocardiogram sequential features	Nested LSTM	Springer Link	BMC Medical Informatics and Decision Making	Sudden Cardiac Death Prediction	2024
Downloaded	Medication adherence prediction through temporal modelling in cardiovascular disease management	LSTM+other Algorithms	Springer Link	BMC Medical Informatics and Decision Making	Cardiovascular Disease Management	2022
Downloaded	Predicting cardiovascular health trajectories in time-series electronic health records with LSTM models	LSTM	Springer Link	BMC Medical Informatics and Decision Making	Cardiovascular Health Trajectories Prediction	2021
Downloaded	Artificial intelligence-enhanced electrocardiogram analysis for identifying cardiac autonomic neuropathy in patients with diabetes	LSTM	Wiley Online Library	Diabetes, Obesity and Metabolism	Cardiac Neuropathy Identification in Diabetes Patients	2024
Downloaded	Automatic Cardiac Arrhythmia Classification Using Combination of Deep Residual Network and Bidirectional LSTM	DeepResidualBiLSTM	IEEE Xplore	IEEE Access	Cardiac Arrhytmia Classification	2019
Downloaded	Convolution Neural Network Bidirectional Long Short-Term Memory for Heartbeat Arrhythmia Classification	DeepResidualBiLSTM	Springer Link	International Journal of Computational Intelligence Systems	Heartbeat Arrhythmia Classification	2023
Downloaded	ECG-based cardiac arrhythmias detection through ensemble learning and fusion of deep spatial–temporal and long-range dependency features	CNN, CNN+LSTM, CNN, Transformer	Science Direct	Artificial Intelligence in Medicine	Cardiac Arrhytmia Detection	2024
Downloaded	ECG-Based Arrhythmia Classification using Recurrent Neural Networks in Embedded Systems	RNN LSTM	Science Direct	Procedia Computer Science	Arrhythmia Classification	2022
------	An Effective LSTM Recurrent Network to Detect Arrhythmia on Imbalanced ECG Dataset	LSTM	Wiley Online Library	------	Arrhythmia Detection on ECG Dataset	2019
Downloaded	Predicting Asthma Attacks: Effects of Indoor PM Concentrations on Peak Expiratory Flow Rates of Asthmatic Children	LSTM	IEEE Xplore	IEEE Access	Asthma Prediction	2019
Downloaded	Prediction of the number of asthma patients using environmental factors based on deep learning algorithms	RNN, LSTM, GRU	Springer Link	Respiratory Research	Astha Patients Prediction	2023
Downloaded	Predicting emergency department utilization among children with asthma using deep learning models	Bi-LSTM, Bi-GRU, RETAIN	Science Direct	Healthcare Analytics	Asthma Children Patient Emergency Prediction	2022
Downloaded	Research on lung sound classification model based on dual-channel CNN-LSTM algorithm	CNN+LSTM	Science Direct	Biomedical Signal Processing and Control	Lung Sound Classfication	2024
Downloaded	Hierarchical Prediction of Registration Misalignment Using a Convolutional LSTM: Application to Chest CT Scans	Convolutional LSTM	IEEE Xplore	IEEE Access	Chest CT Scan	2021
--------	CCheXR-Attention: Clinical concept extraction and chest x-ray reports classification using modified Mogrifier and bidirectional LSTM with multihead attention	Bi-LSTM	Wiley Online Library	-------------	Chest X-Ray Reports	2024
------	A DEEP LEARNING FRAMEWORK-BASED EXERCISE ASSESSMENT FOR REHABILITATION OF CHRONIC OBSTRUCTIVE PULMONARY DISEASE	CNN+LSTM	World Scientific	-------	Exercise Assessment for Pulmonary Disease Rehablitation	2023
Downloaded	Clinical Concept-Based Radiology Reports Classification Pipeline for Lung Carcinoma	Bi-LSTM	Springer Link	Journal of Digital Imaging	Lung Carcinoma Radiology Reports Classification	2023
Downloaded	Recognition of altered gene-gene interaction using BiLSTM in different stages of lung adenocarcinoma	Bi-LSTM	Science Direct	Procedia Computer Science	Recognition of Altered Gene Interaction in lung adenocarcinoma stages	2024
Downloaded	A multivariate multi-step LSTM forecasting model for tuberculosis incidence with model explanation in Liaoning Province, China	multi-step ARIMA–LSTM	Springer Link	BMC Infectious Disease	Tuberclosis Incidence Forecasting	2022
Downloaded	The prediction of influenza-like illness using national influenza surveillance data and Baidu query data	LSTM	Springer Link	BMC Public Health	Influenza Illness Prediction	2024
Downloaded	Influenza, dengue and common cold detection using LSTM with fully connected neural network and keywords selection	LSTM	Springer Link	BioData Mining	Influenza, Dengue and Common Cold Detection	2022
Downloaded	Study on the influence of meteorological factors on influenza in different regions and predictions based on an LSTM algorithm	LSTM	Springer Link	BMC Public Health	Influence of Meteorological Factors on Influenza	2022
Downloaded	Study on the prediction effect of a combined model of SARIMA and LSTM based on SSA for influenza in Shanxi Province, China	SSA-SARIMA-LSTM	Springer Link	BMC Infectious Disease	Influenza Prediction in Shanxi Province, China	2023
Downloaded	Influenza-like illness prediction using a long short-term memory deep learning model with multiple open data sources	LSTM	Springer Link	The Journal of Supercomputing	Infleunza Prediction	2020
Downloaded	Forecasting influenza hemagglutinin mutations through the lens of anomaly detection	LSTM+DeepSAD	Springer Link	Scientific Reports	Influenza Hemagglutinin Mutations Forecasting	2023
Downloaded	Classification of imbalanced protein sequences with deep-learning approaches; application on influenza A imbalanced virus classes	LSTM	Science Direct	Informatics in Medicine Unlocked	Influenza Application	2022
Downloaded	Exploring a global interpretation mechanism for deep learning networks when predicting sepsis	LSTM	Springer Link	Scientific Reports	Sepsis Prediction	2023
Downloaded	A time series driven model for early sepsis prediction based on transformer module	CNN-Transformer+LSTM-Transformer	Springer Link	BMC Medical Research Methodology	Sepsis Prediction	2024
Downloaded	Subtle variation in sepsis-III definitions markedly influences predictive performance within and across methods	LGBM+CoxPHM+LSTM	Springer Link	Scientific Reports	Variations in Sepsis-III Definitions	2024
Downloaded	Kinematics approach with neural networks for early detection of sepsis (KANNEDS)	LSTM, CNN, LNN	Springer Link	BMC Medical Informatics and Decision Making	Sepsis Detection	2021
Downloaded	An interpretable deep-learning model for early prediction of sepsis in the emergency department	LSTM	Science Direct	Patterns	Early Sepsis Prediction in Emergency Department	2021
-----	Early prediction and monitoring of sepsis using sequential long short term memory model	LSTM	Wiley Online Library	-----	Early Prediction and Monitoring of Sepsis	2021
Downloaded	DDFC: deep learning approach for deep feature extraction and classification of brain tumors using magnetic resonance imaging in E-healthcare system	CNN, LSTM, BiLSTM, GRU, Attention + GRU	Springer Link	Scientific Reports	Brain Tumor Classification & Extraction	2024
Downloaded	Predicting Alzheimer’s Disease Using LSTM	LSTM	IEEE Xplore	IEEE Access	Alzheimer's Disease Prediction	2019
Downloaded	Predicting progression of Alzheimer’s disease using forward-to-backward bi-directional network with integrative imputation	Bi-LSTM	Science Direct	Neural Networks	Alzheimer's Disease Progression Prediction	2022
Downloaded	Classification of Alzheimer’s disease using MRI data based on Deep Learning Techniques	CNN+LSTM	Science Direct	Journal of King Suadi University - Computer and Information Sciences	Alzheimer's Disease Classification	2024
-----	Machine learning in neurological disorders: A multivariate LSTM and AdaBoost approach to Alzheimer's disease time series analysis	M-LSTM+AdaBoost	Wiley Online Library	-----	Alzheimer's disease time series analysis	2024
Downloaded	A Deep Learning Based Method for Parkinson’s Disease Detection Using Dynamic Features of Speech	Bi-LSTM	IEEE Xplore	IEEE Access	Parkinson's Disease Detection	2021
Downloaded	Tuning attention based long-short term memory neural networks for Parkinson’s disease detection using modified metaheuristics	Attention-Based LSTM	Springer Link	Scientific Reports	Parkinson's Disease Detection	2024
Downloaded	Hybrid CNN-LSTM model with efficient hyperparameter tuning for prediction of Parkinson’s disease	CNN+LSTM	Springer Link	Scientific Reports	Parkinson's Diseas Prediction	2023
Downloaded	Explainable artificial intelligence for searching frequency characteristics in Parkinson’s disease tremor	Bi-LSTM	Springer Link	Scientific Reports	Parkinson's Disease Tremor	2023
Downloaded	Feature Mapping and Deep Long Short Term Memory Network-Based Efficient Approach for Parkinson’s Disease Diagnosis	Deep LSTM	IEEE Xplore	IEEE Access	Parkinson's Disease Diagnosis	2021
Downloaded	An efficient tool for Parkinson's disease detection and severity grading based on time-frequency and fuzzy features of cumulative gait signals through improved LSTM networks	Uni-LSTM+Bi-LSTM	Science Direct	Medicine in Novel Technology and Devices	Parkinson's Disease Detection	2024
Downloaded	Real Time Detection of Freezing of Gait of Parkinson Patients based on Machine Learning Running on a Body Worn Device	Deep LSTM	Science Direct	Procedia Computer Science	Parkinson's Patient's Freezing of Gait Detection	2024
-----	Deep Learning-Based Stroke Disease Prediction System Using Real-Time Bio Signals	LSTM, Bi-LSTM, CNN-LSTM, CNN-BiLSTM	PubMed	-----	Stroke Disease Prediction	2021
Downloaded	Skin Lesion Prediction and Classification Using Innovative Modified Long Short-Term Memory-Based Hybrid Optimization Algorithm	MLSTM	Springer Link	International Journal of Computational Intelligence Systems	Skin Lesion Prediction & Classification	2024
Downloaded	Noninvasive Classification of Blood Pressure Based on Photoplethysmography Signals Using Bidirectional Long Short-Term Memory and Time-Frequency Analysis	Bi-LSTM	IEEE Xplore	IEEE Access	Blood Pressure Classification	2020
Downloaded	Continuous blood pressure prediction system using Conv-LSTM network on hybrid latent features of photoplethysmogram (PPG) and electrocardiogram (ECG) signals	Conv-LSTM	Springer Link	Scientific Reports	Blood Pressure Prediction System	2024
Downloaded	Combined deep CNN–LSTM network-based multitasking learning architecture for noninvasive continuous blood pressure estimation using difference in ECG-PPG features	CNN+LSTM	Springer Link	Scientific Reports	Blood Pressure Estimation	2021
------	Estimating Blood Pressure during Exercise with a Cuffless Sphygmomanometer	LSTM	PubMed	------	Blood Pressure Estimation	2023
Downloaded	Two-layer LSTM network-based prediction of epileptic seizures using EEG spectral features	LSTM	Springer Link	Complex & Intelligent Systems	Epileptic Seizure Prediction	2022
Downloaded	Selection of optimal wavelet features for epileptic EEG signal classification with LSTM	LSTM	Springer Link	Neural Computing and Applications	Epileptic EEG Signal Classification	2023
Downloaded	A multi-dimensional hybrid CNN-BiLSTM framework for epileptic seizure detection using electroencephalogram signal scrutiny	CNN-BiLSTM	Science Direct	Systems and Soft Computing	Epileptic Seizure Detection using EEG Signals	2023
Downloaded	Evaluation of recurrent neural networks as epileptic seizure predictor	LSTM	Science Direct	Array	Epileptic Seizure Prediction Evaluation	2020
Downloaded	Classification of Focal and Non-Focal Epileptic Patients Using Single Channel EEG and Long Short-Term Memory Learning System	Bi-LSTM	IEEE Xplore	IEEE Access	Epileptic Patients Classification	2020
Downloaded	Detection of epileptic seizure in EEG signals using machine learning and deep learning techniques	LSTM+Other Algorithms	Springer Link	Journal of Engineering and Applied Sciences	Epileptic Seizure Detection in EEG Signals	2024
Downloaded	A ResNet-LSTM hybrid model for predicting epileptic seizures using a pretrained model with supervised contrastive learning	ResNet-LSTM	Springer Link	Scientific Reports	Epileptic Seizure Prediction using Pretrained Model	2024
Downloaded	Automated recognition of epilepsy from EEG signals using a combining space–time algorithm of CNN-LSTM	CNN+LSTM	Springer Link	Scientific Reports	Epilepsy Recognition from EEG Signals	2023
Downloaded	Deep-kidney: an effective deep learning framework for chronic kidney disease prediction	CNN+LSTM	Springer Link	Health Information Science and Systems	Kidney Disease Prediction	2023
Downloaded	Early prediction of chronic kidney disease based on ensemble of deep learning models and optimizers	CNN+LSTM & LSTM+BLSTM	Springer Link	Journal of Electrical Systems and Information Technology	Kidney Disease Early Prediction	2024
Downloaded	A pattern mixture model with long short-term memory network for acute kidney injury prediction	Stacked LSTM	Science Direct	Journal of King Suadi University - Computer and Information Sciences	Acute Kidney Injury Prediction	2023
Downloaded	Identifying acute kidney injury subphenotypes using an outcome-driven deep-learning approach	Supervised LSTM AutoEncoder	Science Direct	Journal of Biomedical Informatics	Acute Kidney Injury Subphenotypes Identiification	2023
Downloaded	Comprehensive Performance Assessment of Deep Learning Models in Early Prediction and Risk Identification of Chronic Kidney Disease	LSTM, Bi-LSTM, ANN, GRU, MLP, RNN	IEEE Xplore	IEEE Access	Chronic Kidney Disease Identification	2021
Others
Downloaded	Application of bi-directional long-short-term memory network in cognitive age prediction based on EEG signals	Bi-LSTM	Springer Link		Cognitive Age Prediction	2023

## Sheet: Inclusion, Exclusion 
	Table 2: Criteria for Selecting Studies for Systematic Review
	Criteria	inclusion Criteria	Exclusion Criteria		Table 3: Criteria for scoring the eligibility and quality assessment.
	Year of Publication	Between 2017 and 2025	Outside the range of 2017-2025		Criteria	Score	Description
	Type of Article	Journal papers, conference proceedings, and book chapters	Review papers, tutorials, seminars, interviews, letters, or blogs		Objectives Clearly Stated?	1	Objectives and goals are explicitly and clearly stated.
	Language	English	Non-English			0.5	Objectives are mentioned but require more precise definitions.
	Text Availability	Full-text available	Abstracts only or incomplete texts (< 5 pages)			0	Objectives are not clearly defined or stated.
	Relevance	Directly relates to the RQs	Irrelevant to the RQs		Ethical Challenges Discussed?	1	The methodology is detailed, well-documented, and comprehensive.
	Publication Status	Published	Unpublished or in the press			0.5	The methodology is outlined but needs more detailed documentation.
	Access	Open access	Restricted access or subscription required			0	The methodology needs to be more documented and more specific.
	Paper Type	Provided empirical evidence, theoretical frameworks, or	Non-peer-reviewed articles, opinion pieces, and editorials.		Ethical Recommendations or Future Directions?	1	The paper thoroughly acknowledges and details its limitations.
		Focused on large language models used in healthcare.	Studies not directly related to healthcare applications.			0.5	Some limitations are noted but need to be more detailed.
		Addressed aspects of safety, trust, security, or responsible use.	Articles that did not address AI safety, trust, security, or ethical considerations.			0	No limitations are disclosed or discussed.
					Clarity of Ethical Findings?	1	Findings are clear and well-supported by visual aids.
						0.5	Findings are presented but lack clarity and adequate visualization.
						0	Findings are unclear or not well-elaborated.

[truncated: 2 more sheets: keywords, IEEE Xplore]
