# Supplementary material for: A systematic review of ethical considerations of large language models in healthcare and medicine
Source: Front Digit Health. 2025 Sep 11;7:1653631. doi: 10.3389/fdgth.2025.1653631 (PMC12460403; doi:10.3389/fdgth.2025.1653631)
Supplement: Supplementary file 2 [file Table2.xlsx]

## Sheet: Publications
	Year	Number of publications		Databases	Number of publications		Publisher	Number of publications		Publication Type	Number of publications		Journals	Number of publications
	2017	0		ACM Digital Library	16		Association for Computing Machinery (ACM)	16		Journal Article	14		Journal of Medical Internet Research	3
	2018	0		PubMed	8		JMIR Publications	3		Conference Proceedings	13		Journal of Medical Internet Research	1
	2019	0		Springer Link	2		Springer Nature	2		Book Chapter	0		Journal of Medical Internet Research	1
	2020	1		Wiley Online Library	1		Elsevier	2		TOTAL	27		ACM Transactions on Computing for Healthcare	1
	2021	0		TOTAL	27		Wiley	1					ACM Transactions on Management Information Systems	1
	2022	1					Frontiers	1					ACM Transactions on Intelligent Systems and Technology	1
	2023	7					Nature Portfolio	1					AI and Ethics	1
	2024	10					Sage Journals	1					BMC Emergency Medicine	1
	2025	8					TOTAL	27					MedComm – Future Medicine	1
	TOTAL	27											The Lancet Digital Health	1
													Frontiers in Public Health	1
													npj Digital Medicine	1
													The American Surgeon	1
													Heliyon	1

## Sheet: Year-comparison
	Year	Number of papers identified	Number of papers included
	2017	1	0
	2018	0	0
	2019	5	0
	2020	2	1
	2021	6	0
	2022	18	1
	2023	24	7
	2024	52	10
	2025	38	8
	TOTAL	146	27

## Sheet: Ethical Issues, LLMs
	Ethical Considerations	Number of Publications		LLM Models Discussed	Number of Publications		Category	Models Included	Count
	Bias & Fairness	7		GPT-4	10		GPT-4	GPT‑4, GPT-4, GPT‑4.0, GPT‑4-turbo, ChatGPT (GPT‑4), ChatGPT‑4o	10
	Safety & Reliability	4		GPT-3.5	4		GPT-3.5	GPT‑3.5, gpt-3.5-turbo-0125, Bard/Claude.AI/GPT‑3.5	4
	Transparency & Explainability	4		BERT Family	4		ChatGPT (Unspecified)	ChatGPT (when version not mentioned)	5
	Accountability & Legal	4		LLaMA Family	3		BERT Family	BERT, Clinical BERT, SciBERT, BioBERT, BERTweet‑Covid	4
	Privacy & Security	3		Claude (Anthropic)	3		LLaMA Family	LLaMA2, LLaMA‑7B, LLaMA2-7b-chat (EyeGPT), MentaLLaMA	3
	Misinformation & Integrity	2		Bard/Gemini (Google)	2		Claude (Anthropic)	Claude, Claude 3.5 Sonnet	3
	Autonomy & Personalization	1		HyperCLOVA	1		Bard/Gemini (Google)	Bard, Gemini 1.5 Pro	2
	Trustworthiness	1		TOTAL			HyperCLOVA (Naver)	HyperCLOVA	1
	Cultural & Equity	1					General LLMs	General LLMs (ambiguous reference)	1
	TOTAL	27

## Sheet: E&QA
	Score	# of papers
	0	2
	0.5	0
	1	0
	1.5	1
	2	3
	2.5	3
	3	6
	3.5	14
	4	13
	Total included	42

## Sheet: Application Areas
	Weight Optimization Techniques	Number of papers
	Clinical Decision Support	7
	Mental Health & Wellbeing	4
	Patient Engagement & Self-Management	4
	Clinical NLP & Documentation	3
	Data Interoperability & Privacy-Preserving Training	2
	Medical Education & Research Support	2
	Governance & Ethical Oversight	2
	Others	3
	TOTAL	27
	Clinical Decision Support, n=7, 29.1%	Condition prediction modeling	1
	Clinical Decision Support, n=7, 29.1%	Diagnostic and treatment planning	1
	Clinical Decision Support, n=7, 29.1%	Symptom-based diagnostics	1
	Clinical Decision Support, n=7, 29.1%	Emergency medicine triage	1
	Clinical Decision Support, n=7, 29.1%	Surgical decision support	1
	Clinical Decision Support, n=7, 29.1%	Patient navigation planning	1	6
	Clinical Decision Support, n=7, 29.1%	Explainable AI in medicine	1
	Mental Health & Wellbeing, n=4, 16.6%	Mental health explanation	1
	Mental Health & Wellbeing, n=4, 16.6%	Autism mental health support	1
	Mental Health & Wellbeing, n=4, 16.6%	Suicide prevention evaluation	1
	Mental Health & Wellbeing, n=4, 16.6%	Eating disorder support	1	4
	Patient Engagement & Self-Management, n=4, 16.6%	Chronic disease management	1
	Patient Engagement & Self-Management, n=4, 16.6%	Voice-based health chatbots	1	2
	Patient Engagement & Self-Management, n=4, 16.6%	Physical activity coaching	1
	Patient Engagement & Self-Management, n=4, 16.6%	Maternal healthcare chatbots	1
	Clinical NLP & Documentation, n=3, 12.5%	Clinical text debiasing	1
	Clinical NLP & Documentation, n=3, 12.5%	Clinical documentation support	1
	Clinical NLP & Documentation, n=3, 12.5%	Radiology and discharge summaries	1
	Data Interoperability & Privacy-Preserving Training, n=2, 8.3%	FHIR standard comprehension	1
	Data Interoperability & Privacy-Preserving Training, n=2, 8.3%	Federated LLM fine-tuning	1
	Medical Education & Research Support, n=2, 8.3%	Medical education enhancement	1
	Medical Education & Research Support, n=2, 8.3%	Scientific writing assistance	1
	Governance & Ethical Oversight, n=13, 8.3%	Generative AI governance	1
	Governance & Ethical Oversight, n=13, 8.3%	Clinical ethics assessment	1
	Other, n=3, 12.5%	Smart home health monitoring	1	12
	Other, n=3, 12.5%	Fake health news detection	1
	Other, n=3, 12.5%	Ophthalmology patient interaction	1
			27
		Adaptive Learning Rate	39	Metaheuristic	1	Boosting	1	Other	2
		Adaptive Learning Rate	4	Metaheuristic	1	Boosting	1	Other	1
		Adaptive Learning Rate	3	Metaheuristic	1			Other	1
		Adaptive Learning Rate	1	Metaheuristic	1			Other	1
		Adaptive Learning Rate	1					Other	1
		Adaptive Learning Rate	1					Other	1
		Adaptive Learning Rate	7					Other	1
		Adaptive Learning Rate	1					Other	1
								Other	1
								Other	1
								Other	1
								Other	1
